# Supplementary material for: Asymptomatic Plasmodium vivax infections induce robust IgG responses to multiple blood-stage proteins in a low-transmission region of western Thailand
Source: Malar J. 2017 Apr 28;16:178. doi: 10.1186/s12936-017-1826-8 (PMC5410030; doi:10.1186/s12936-017-1826-8)
Supplement: Supplementary file 1 — Additional file 1.All antibody data generated, and epidemiological data analysed, for the current study. Antibody data is given in Relative Antibody Units (not log transformed). [file 12936_2017_1826_MOESM1_ESM.xlsx]

## Sheet: raw_data
Sample	current_Pv_infection	bednet	Sex2	Age	Agecat	Age2	GPSgroup1or2	PVX_081550	GAMA	P12	P41	CSP	ARP	RBP1a	RBP2a	RBP2cNB	RBP2-P2	RBP1b
1	0	1	0	40	> 18	40	1	0.000385743	0.000494031	0.00105473	0.00126558	0.00150166	0.000615941	0.00294953	0.00724321	0.00268484		0.00268924
2	0	1	1	45	> 18	45	1	0.000185394	0.000230075	1.95e-05	0.000128192	0.00033473	0.000182724	0.02	0.02	0.0102721		0.00112312
3	0	1	0	5	1-<7	5	1	1.95e-05	3.17e-05	1.95e-05	0.000146828	0.000471043	0.00090157	0.000476518	0.000497538	0.00025452		0.000828781
4	0	1	1	7 - <13	7-<13		1	1.95e-05	1.95e-05	1.95e-05	9.38e-05	0.00016579	0.000381434	7.59e-05	0.000161805	0.00013656		0.000423885
5	0	1	0	68	> 18	68	1	8.1e-05		0.00104247	0.00016081	0.02	0.000499585	0.00219736	0.000852721	0.00264552		0.00197379
6	0	1	1	60	> 18	60	1	9.46e-05	0.000267365	0.000638817	0.00385843	0.0169568	0.000392709	0.000261974	0.00141881	0.000354925		0.00128362
7	0	1	0	50	> 18	50	1	0.000238672	0.000146904	1.95e-05	1.95e-05	0.00185462	9.65e-05	0.00036375	0.00040929	0.00019946		0.00124067
8	0	1	1	59	> 18	59	1	0.00389289	0.0104653	0.00648693	0.000265032	0.00703678	0.000512737	0.000255598		0.00153876		0.00108443
9	0	1	1	14	13-<18	14	1	9.86e-05		1.95e-05	4.71e-05	0.000175532	0.000303625	0.000168782	0.000325322	0.000159075		0.000604371
10	0	1	0	81	> 18	81	1					0.001185		0.000351966	0.000291643	0.00397782	0.000264209	0.00433401
11	0	1	0	5	1-<7	5	1	1.95e-05	1.95e-05	1.95e-05	3.8e-05	2.73e-05	0.000217749	0.000116708	0.000185818	0.000137169	6.81e-05	0.000802351
12	0	1	1	> 18	> 18		1	0.00206218	1.95e-05	0.00330055	0.000847612	0.0151224	0.000271239	0.00185797	0.00029764	0.000365909	0.000429312	0.00259923
13	0	1	0	24	> 18	24	1	0.000569587	0.000594701	0.00312683	9.6e-05	4.9e-05	0.000164214	0.000376706	0.000386003	0.000160567	0.000468663	0.00165494
14	0	1	1	33	> 18	33	1	0.000114006	8.53e-05	7.1e-05	0.00111397	0.000956457	0.000202147	0.000322659	0.000405199	0.000619416	0.000180641	0.000905889
15	0	1	0	84	> 18	84	1	0.000820569	0.000100166	0.00413437	0.00484429	0.00344997	0.000134052	0.00592548	0.000200253	0.00513374	0.000207706	0.000647776
16	0	1	0	4	1-<7	4	1	1.95e-05	1.95e-05	1.95e-05	1.95e-05	1.95e-05	2.19e-05	5.36e-05	6.77e-05	6.13e-05	4.07e-05	0.000260873
17	0	1	0	3	1-<7	3	1	1.95e-05	1.95e-05	1.95e-05	2.49e-05	3.24e-05	0.00010328	5.13e-05	4.58e-05	4.5e-05	3.42e-05	0.000179682
18	0	1	0	64	> 18	64	1	0.00227945	0.00078635	0.000778901	0.00639441	0.000727563	0.000378481	0.02	0.00166988	0.0114763		0.000800675
19	0	1	1	59	> 18	59	1	0.000990749	0.000302949	1.95e-05	0.000101244	0.000747007	0.000188131	0.00103527	0.000395758	0.000255818		0.000856095
20	0	1	0	> 18	> 18		1	0.00341669	0.000734351	0.000920791	0.00575838	0.00282297	0.000169459	0.0003534	0.000543215	0.000225064		0.000347658
21	0	1	0	> 18	> 18		1	5.6e-05	0.000120995	2.29e-05	0.00020353	0.000973926	0.000335452	0.00071554	0.000536592	0.00395571	0.00099619	0.00207891
22	0	1	0	> 18	> 18		1	5.31e-05		2.6e-05	4e-05	8.76e-05	0.000111946	0.000483171	0.000221575	0.000135862		0.000349323
23	1	1	1	17	13-<18	17	1	0.00072279	0.00313904	0.000630517	0.00235248	5.76e-05	0.000144256	0.000660051	0.00134847	9.53e-05	0.00196775	0.000838569
24	0	1	0	29	> 18	29	1	0.00102552	0.00127488	0.00148212	0.00314652	0.000768961	0.000328721	0.0122434	0.000512434	0.0134355	0.000230255	0.000570712
25	0	1	1	29	> 18	29	1	0.000321654	0.000157486	0.000166471	0.00111451	0.00028961	0.000326783	0.000262318	0.000777475	0.00161904	0.000261849	0.00389748
26	0	1	0	8	7-<13	8	1	2.79e-05	1.95e-05	2.13e-05	7.95e-05	0.00024056	0.000331053	0.000221841	0.000625536	0.000343607	0.00144236	0.00403513
27	0	1	0	35	> 18	35	1	0.000483154	0.000281131	0.000385615	0.00204172	0.00686318	0.000106061	0.000383486	0.000209324	0.00055046		0.000428627
28	0	1	0	35	> 18	35	1	0.000885369		0.000285126	0.000992522	0.00187748	0.000266687	0.00124018	0.00046324	0.00202804		0.000754769
29	1	1	0	17	13-<18	17	1	0.000203403		0.00121605	0.000288632	0.000989846	0.000815449	0.00509105	0.00371073	0.00414518	0.000561208	0.0191794
30	0	1	0	20	> 18	20	1	0.00145472	0.00109911	0.000958816	0.00136174	0.00129267	0.00107651	0.000424184	0.000972065	0.0180121	0.0008546	0.00305797
31	0	1	1	11	7-<13	11	1	1.95e-05	2.41e-05	0.000309391	7.29e-05	4.02e-05	0.000150872	0.000194559	0.000527866	8.63e-05	7.12e-05	0.000431316
32	0	1	1	8	7-<13	8	1	1.95e-05	1.95e-05	1.95e-05	1.95e-05	4.77e-05	9.7e-05	0.000157882	0.000200253	8.83e-05	0.000175981	0.000442974
33	0	1	0	7 - <13	7-<13		1	0.000143447	2.34e-05	1.95e-05	3.98e-05	4.97e-05	0.000183547	9.51e-05	0.000466256	8.43e-05	0.000113708	0.000569351
34	0	1	1	13	13-<18	13	1	4.2e-05	1.95e-05	1.95e-05	4.49e-05	0.000178722	0.000485542	8.07e-05	0.000129265	0.000113808	0.000483282	0.000301259
35	0	1	0	11	7-<13	11	1	0.000142441	1.95e-05	3.04e-05	1.95e-05	5.63e-05	0.000152617	7.59e-05	0.00040547	0.000255448	0.00042278	0.000428733
36	0	1	0	40	> 18	40	1	0.000169452	1.95e-05	1.95e-05	4.86e-05	0.00090234	0.000318813	0.000102668	0.000199254	5.67e-05	0.000391372	0.000367661
37	0	1	1	> 18	> 18		1	0.000496331	0.000420797	0.000750311	0.00326294	0.0028429	0.000433686	0.00495712	0.000810695	0.00336258	0.00406812	0.000408177
38	0	1	1	43	> 18	43	1	1.95e-05	1.95e-05	1.95e-05	0.000104219	0.000314606	0.00069465	0.000281204	0.0013623	0.000135717	0.000399891	0.00503166
39	0	1	1	6	1-<7	6	1	5.04e-05	5.77e-05	1.99e-05	4.22e-05	0.00020971	0.000551783	0.000164224	0.000341601	0.00029262	0.00113632	0.00166787
40	0	1	1	40	> 18	40	1	1.95e-05	1.95e-05	1.95e-05	8.13e-05	0.000193525	0.000504281	0.000137302	0.000205757	0.000100416	9.5e-05	0.000574796
41	0	1	0	5	1-<7	5	1	2.01e-05	1.95e-05	2.46e-05	7.58e-05	0.000200523	0.000464042	0.00018916	0.00062323	0.000318631	0.000496118	0.00365618
42	0	1	0	> 18	> 18		1	0.000128197	4.31e-05	0.000190129	0.000511673	0.000775669	0.000584974	0.00119352	0.00172967	0.00163408	0.000639579	0.00998745
43	0	1	0	45	> 18	45	1	0.00028733	0.000711974	0.000772499	0.000485588	0.00887947	0.000834658	0.0157419	0.0112711	0.00325932	0.000806247	0.000626966
44	0	1	1	40	> 18	40	1	0.00329161	0.000847237	0.000746224	0.00478579	0.02	0.000424458	0.000319945	0.000280211	0.00137788	0.000203204	0.00109288
45	0	1	0	6	1-<7	6	1	1.95e-05	1.95e-05	1.95e-05	1.95e-05	2.7e-05	9.7e-05	3.86e-05	6.36e-05	5.12e-05	1.95e-05	0.000194954
46	0	1	1	9	7-<13	9	1	1.95e-05	1.95e-05	1.95e-05	3.02e-05	0.000100305	0.000218543	7.3e-05	0.000159001	0.000134556	7.8e-05	0.000750679
47	1	1	0	> 18	> 18		1	0.0103659	0.00357513	0.00232226	0.00866986	0.0140814	0.00101728	0.02	0.02	0.02	0.0101918	0.00124626
48	1	1	0	31	> 18	31	1	0.00259513	0.000357251	0.000971465	0.000418476	8.81e-05	0.000566875	0.0150366	0.000276844	0.00184271	0.00057708	0.000813912
49	0	1	1	50	> 18	50	1	0.00416248	0.000312563	0.00286296	0.00299814	0.00611367	0.00100203	0.0189697	0.00030182	0.02	0.000112484	0.00241784
50	0	1	0	12	7-<13	12	1	0.000505308	1.95e-05	2.53e-05	3.17e-05	0.000309892	0.000343102	0.000733646	0.000785833	0.000480681	0.02	0.0176982
51	0	1	1	> 18	> 18		1	0.000497078	0.0004387	0.000246193	0.0050411	0.0133879	0.000985366	0.000191317	0.0001202	0.000903677	0.000104788	0.000432608
52	0	1	0	1 - <7	1-<7		1	1.95e-05	1.95e-05	1.99e-05	4.04e-05	0.000139381	0.00034875	0.000181098	0.000320188	0.00026099	0.000132757	0.00162266
53	0	1	1	12	7-<13	12	1	0.000480255	0.00458743	1.95e-05	0.000484256	0.00471782	0.000538016	0.000434574	0.00112396	0.0043327	0.000495357	0.00367054
54	0	1	0	21	> 18	21	1	0.000531629	0.000163813	3.25e-05	0.00143153	0.000409322	0.000304639	0.00366565	0.00725673	0.000630351	0.000171821	0.00661479
55	0	1	0	63	> 18	63	1	0.00228846	0.00145695	0.000731733	0.00721863	0.00091551	0.000243522	0.00153325	0.0182167	0.00464725	0.000110296	0.000993443
56	0	1	1	52	> 18	52	1	0.000333611	0.000501993	1.95e-05	0.00240966	0.000664812	0.000639296	0.000127992	0.000254687	7.6e-05	0.00195722	0.000516772
57	0	1	0	39	> 18	39	1	0.00127398	0.000464082	0.000813892	0.00717566	0.00212672	0.000356382	0.02	0.00826194	0.02	0.00196248	0.000742124
58	0	1	1	27	> 18	27	1	4.69e-05	2.89e-05	2.96e-05	0.00012583	0.000461807	0.000634668	0.000390684	0.00166041	0.000595586	0.000485033	0.0085239
59	0	1	0	3	1-<7	3	1	1.95e-05	1.95e-05	1.95e-05	3.01e-05	6.61e-05	0.000158529	0.000115347	0.000212534	9.67e-05	8.54e-05	0.000284487
60	0	1	1	7 - <13	7-<13		1	1.95e-05	1.95e-05	1.95e-05	3.46e-05	6.57e-05	0.000183573	0.000126962	0.000115928	8.88e-05	0.000626208	0.000444273
61	0	1	1	> 18	> 18		1	7.52e-05	0.000103353	2.98e-05	8.84e-05	5.82e-05	0.000192925	6.92e-05	0.000166095	8.02e-05	8.12e-05	0.000365157
62	0	1	0	1 - <7	1-<7		1	0.000137884	2.46e-05	0.000135589	0.000144554	0.00196949	0.00198649	0.00217623	0.00372692	0.00387456	0.00319141	0.02
63	0	1	0	29	> 18	29	1	0.000175149	9.58e-05	0.00274923	0.000168605	0.000690723	0.000462948	0.000349213	0.00187913	0.000549649	0.000653111	0.0104225
64	0	1	1	30	> 18	30	1	0.000106175	0.000341514	1.95e-05	0.00111716	0.00113694	0.000297954	0.000257815	0.000381155	0.000181287	0.000187817	0.00136168
65	0	1	0	4	1-<7	4	1	1.95e-05	1.95e-05	1.95e-05	4.65e-05	9.32e-05	0.000179252	0.000240288	0.000383309	0.000125878	6.33e-05	0.000947276
66	0	1	1	50	> 18	50	1	1.95e-05	1.95e-05	1.95e-05	1.95e-05	3.76e-05	0.000110456	0.000297602	0.000306531	8.52e-05	4.57e-05	0.000486208
67	0	1	0	74	> 18	74	1	0.000386517	1.95e-05	1.95e-05	0.000627643	0.00272921	0.000182646	0.00022809	0.000370948	0.00401551	0.000140742	0.0011233
68	0	1	1	60	> 18	60	1	0.000105858	9.63e-05	0.00104848	1.95e-05	0.0072298	2.4e-05	0.00015052	0.000394099	0.000617369	0.000125365	0.00118146
69	0	0	1	38	> 18	38	2	8.21e-05	5.46e-05	0.000106061	0.000265375	0.0163135	0.000256409	0.000298004	0.000751277	0.000252767		0.00107662
70	0		0	14	13-<18	14	2	0.000149	1.95e-05	1.95e-05	4.82e-05	0.000202	0.000394349	0.000229058	0.000468267	0.000106638		0.000548281
71	0		0	14	13-<18	14	2	1.95e-05	1.95e-05	1.95e-05	2.16e-05	5.53e-05	0.000167727	0.000113896	0.000485772	0.000109485		0.000302149
72	0	0	0	7	7-<13	7	2	1.95e-05	1.95e-05	1.95e-05	3.73e-05	6.61e-05	0.000303495	8.7e-05	0.000189953	0.000124901		0.00058644
73	0	0	1	10	7-<13	10	2	4.46e-05	2.29e-05	2.88e-05	0.000104863	0.000485542	0.000344643	0.000548138	0.0014317	0.000529708		0.00481281
74	0	1	1	48	> 18	48	2	0.000173799	1.95e-05	6.44e-05	0.000298889	0.00129286	0.000414588	0.000249875	0.000904438	0.000308385		0.00370206
75	0	0	0	11	7-<13	11	2	1.95e-05	1.95e-05	1.95e-05	5.61e-05	0.000174283	0.000153561	0.000306571	0.000465253	0.000207092	0.00104092	0.00157821
76	0	1	1	8	7-<13	8	2	1.95e-05	1.95e-05	1.95e-05	4.98e-05	0.000128025	0.000366388	0.000144496	0.000194748	0.00015673		0.00066013
77	0	0	1	2	1-<7	2	2	4.07e-05	2.53e-05	1.95e-05	2.94e-05	0.000118377	0.000283482	0.000300002	0.00127613	0.000180727		0.00146303
78	0	0	0	63	> 18	63	2	0.000734763	0.000348992	0.000623754	0.00157288	0.0145723	0.000474615	0.00513497	0.0024094	0.00314198		0.000842681
79	0	0	0	14	13-<18	14	2	0.000117789	9.03e-05	0.000158826	0.000132127	0.000457588	0.000286644	0.00404429	0.00207588	0.000443367		0.00386477
80	0	0	0	10	7-<13	10	2	1.95e-05	1.95e-05	1.95e-05	4.92e-05	0.000514701	0.000545974	0.00126062	0.0002715	0.000285327		0.00116377
81	0	1	0	77	> 18	77	2	0.000240613	0.00106976	1.95e-05	0.000735825	0.00017655	0.000369423	0.00622312	0.000381468	0.000606269		0.000429801
82	0	1	1	76	> 18	76	2	0.000207102	1.95e-05	0.00265938	0.000721006	0.00190279	0.00289293	0.000608198	0.00049137	0.0027788		0.000894572
83	0	1	1	7	7-<13	7	2	7.01e-05	3.96e-05	1.95e-05	2.87e-05	0.000138727	0.000330939	0.000110789	0.000189953	0.000142261		0.00111957
84	0	0	1	12	7-<13	12	2	3.54e-05	1.95e-05	1.95e-05	9.29e-05	0.000436449	0.000869739	0.000809453	0.000272219	0.000145481		0.000414494
85	0	0	1	45	> 18	45	2	0.000102775	1.95e-05	0.000806318	8e-05	8.38e-05	0.000197538	0.000291564	0.000358851	0.000156329		0.000414494
86	0	0	0	1	1-<7	1	2	1.95e-05	1.95e-05	1.95e-05	2.39e-05	5.44e-05	0.000181963	0.000120997	0.000241887	0.000203797		0.000800891
87	0	1	0	1	1-<7	1	2	1.95e-05	1.95e-05	1.95e-05	3.19e-05	4.91e-05	0.000212492	0.0001538	0.000232445	0.000225967		0.000898368
88	0	0	1	24	> 18	24	2	0.000750859	0.000205267	0.00171941	0.000536181	0.00810073	0.00129763	0.00688128	0.0190277	0.0128614		0.02
89	0	0	0	70	> 18	70	2	0.000118039	1.95e-05	1.95e-05	0.000233371	0.000325172	0.00144824	0.000954747	0.00062827	0.000784434		0.000705818
90	0	0	1	62	> 18	62	2	4.74e-05	1.95e-05	1.95e-05	7.38e-05	0.000238442	0.000531243	0.000264058	0.000357081	0.000136215		0.000689324
91	0	0	0	66	> 18	66	2	9.6e-05	0.000295437	1.95e-05	0.000222936	0.00287879	0.000344552	0.00100501	0.000604536	0.000327876		0.002182
92	0	0	1	46	> 18	46	2	0.00062042	0.000197783	0.00128205	0.000497195	0.00801803	0.00136596	0.00654027	0.02	0.012483		0.02
93	0	0	1	11	7-<13	11	2	1.95e-05	1.95e-05	1.95e-05	9.56e-05	0.000195754	0.000548878	5.78e-05	6.73e-05	5.05e-05	0.000162247	0.000392564
94	0	0	1	10	7-<13	10	2	1.95e-05	1.95e-05	1.95e-05	5.53e-05	0.000108512	0.000317791	5.42e-05	8.59e-05	7.45e-05	1.97e-05	0.000593736
95	0	0	1	10	7-<13	10	2	1.95e-05	1.95e-05	1.95e-05	1.95e-05	8.61e-05	0.000145649	0.00032717	9e-05	7.07e-05	5.05e-05	0.000321142
96	0	0	1	5	1-<7	5	2	1.95e-05	1.95e-05	1.95e-05	7.72e-05	0.000889712	0.000629306	0.000201784	0.000126597	7.3e-05	0.000812713	0.000484058
97	0	0	0	29	> 18	29	2	0.00190555	0.000444969	0.00162239	0.00156354	0.000778635	0.000201883	0.00437432	0.000280842	0.000470378		0.000803424
98	0	0	1	6	1-<7	6	2	1.95e-05	1.96e-05	1.95e-05	3.48e-05	0.000166912	0.000256411	0.000319783	0.000541001	0.000191879		0.0012408
99	0	0	1	1	1-<7	1	2	1.95e-05	1.95e-05	1.95e-05	2.77e-05	5.63e-05	0.000170798	0.00021312	0.000275095	0.00023544		0.000932522
100	0	0	1	36	> 18	36	2	1.95e-05	1.95e-05	1.95e-05	0.00329007	0.000263915	0.000902049	0.000118557	0.000334388	0.00011233		0.000369825
101	0	0	1	12	7-<13	12	2	1.95e-05	2.09e-05	1.95e-05	4.64e-05	0.000194393	0.000180621	0.00220382	0.000614309	0.000293542		0.00186251
102	0	0	0	5	1-<7	5	2	7.6e-05	7.68e-05	1.95e-05	2.61e-05	0.000162629	0.00035591	0.000192317	0.000248408	0.000143066		0.00056482
103	0	0	1	63	> 18	63	2	0.00077156	0.001	0.000476105	0.000633182	0.00100467	0.000342111	0.00360749	0.02	0.002467		0.00106651
104	0	0	0	60	> 18	60	2	0.000327163	0.00020259	0.000585349	0.00629511	0.00113079	0.000786958	0.00287342	0.0126518	0.000496182	0.000923168	0.000474603
105	0	0	1	50	> 18	50	2	0.000197985	0.000112894	0.000147432	0.000248884	0.00236036	0.00149688	0.00309758	0.0054025	0.00421749	0.00527795	0.02
106	0	0	0	13	13-<18	13	2	1.95e-05	1.95e-05	1.95e-05	2.91e-05	7.55e-05	0.000111321	7.68e-05	0.000121424	5.8e-05	6.69e-05	0.000549431
107	0	0	0	13	13-<18	13	2	1.95e-05	1.95e-05	1.95e-05	5.9e-05	0.000115541	0.000182155	0.000111619	0.000258493	0.000112642	0.00118836	0.00112813
108	0	1	1	26	> 18	26	2	8.54e-05	0.000104457	1.95e-05	0.000190309	0.000982943	0.000927285	7.32e-05	0.000175356	7.94e-05	0.000100737	0.000307483
109	0	1	0	12	7-<13	12	2	2.19e-05	1.95e-05	1.97e-05	4.58e-05	0.000112465	0.000286539	0.000138354	0.000282649	0.000135496	5.55e-05	0.000644304
110	0	0	0	5	1-<7	5	2	1.95e-05	1.95e-05	1.95e-05	1.95e-05	2.58e-05	0.000130514	6.84e-05	0.000231215	7.76e-05	8.86e-05	0.000498267
111	0		0	18	> 18	18	2	4.83e-05	1.95e-05	1.95e-05	3.47e-05	0.000123078	0.000201542	0.000710475	0.000420608	0.000203376		0.000620905
112	0	0	1	46	> 18	46	2	0.000178693	5.66e-05	0.000155084	0.00327013	0.000515065	0.00178518	0.000536542	0.00306403	0.000422893		0.00075147
113	0	0	0	42	> 18	42	2	0.0083647	0.00581466	0.00869791	0.0123233	8.64e-05	0.000154539	0.02	0.02	0.02	0.000142906	0.00105654
114	0	0	1	8	7-<13	8	2	4.39e-05	3.23e-05	1.95e-05	3.34e-05	0.000144917	0.000390331	0.00155534	0.000537509	0.00022162		0.00119282
115	1	0	1	40	> 18	40	2	0.000323223	0.000253611	6.8e-05	0.00042773	0.00365908	7.66e-05	0.02	0.00135143	0.00400467	0.00207514	0.0021391
116	0	0	0	23	> 18	23	2	0.0001302	6.79e-05	8.18e-05	0.000183785	0.000507429	0.00117203	0.000322675	0.000433904	0.000473077		0.0018296
117	0	0	1	19	> 18	19	2	1.95e-05	1.95e-05	1.95e-05	5.74e-05	0.000218999	0.000381615	0.000188997	0.000468968	0.000347717		0.00147061
118	0	0	1	18	> 18	18	2	8.68e-05	2.08e-05	1.95e-05	4.99e-05	0.000179471	0.000396521	0.00216427	0.00142214	0.000189094		0.00170437
119	0	0	1	1	1-<7	1	2	1.95e-05	1.95e-05	1.95e-05	2.27e-05	7.14e-05	0.000141218	0.000115672	0.000347871	0.000154724		0.000719771
120	0	1	0	5	1-<7	5	2	4.65e-05	4.24e-05	2.22e-05	0.000113946	0.000386674	0.000554779	0.00199201	0.00113335	0.00042869		0.00382177
121	0		0	16	13-<18	16	2	9.84e-05	6.46e-05	0.000245434	0.00393273	0.00130388	0.000349667	0.00244902	0.02	0.02		0.00142515
122	0	0	0	49	> 18	49	2	0.000381454	0.000631814	0.00136184	0.00102034	0.00149612	0.00034322	0.02	0.02	0.02	0.000817672	0.0033049
123	1	0	0	50	> 18	50	2	4.77e-05	1.95e-05	0.00102509	0.0001596	0.00180366	6.66e-05	0.00213757	0.00226008	0.00040321	0.00160492	0.00438895
124	0	0	1	10	7-<13	10	2	1.95e-05	1.95e-05	1.95e-05	2.74e-05	7.07e-05	0.000200692	0.00175016	0.000990381	0.000191481		0.000702012
125	0	0	1	3	1-<7	3	2	2.4e-05	3.03e-05	1.95e-05	4.84e-05	0.000147179	0.000198904	0.000449468	0.000318464	0.000230922		0.00121744
126	0	0	1	35	> 18	35	2	0.000724458	0.000398048	0.00165394	0.00204931	0.0020062	0.000202502	0.000582568	0.00060314	0.02		0.00184479
127	0	0	1	10	7-<13	10	2	0.000296979	4.31e-05	5.92e-05	0.000743354	0.000800681	0.000901259	0.000978273	0.00214488	0.00270252		0.00578199
128	0	0	1	8	7-<13	8	2	8.48e-05	3.36e-05	1.95e-05	3.97e-05	0.000465289	0.000192766	0.000518609	0.000216402	0.000203797		0.00116251
129	0	0	0	6	1-<7	6	2	1.95e-05	1.95e-05	1.95e-05	4.69e-05	0.000379036	0.000366807	0.000251205	0.000252025	0.000135004		0.00176381
130	1	0	0	41	> 18	41	2	0.00929838	0.00691328	0.0028081	0.00546571	0.0001192	0.00122448	0.00141443	0.0178293	0.02	0.000505802	0.00100242
131	0	0	1	40	> 18	40	2	0.000906707	0.000624503	0.00308937	0.000835434	0.000234966	0.000627841	0.0196668	0.00120669	0.00588434		0.00293756
132	0	0	0	9	7-<13	9	2	3.45e-05	3.05e-05	1.95e-05	3.93e-05	0.000349707	0.000365724	0.000139622	0.000175137	0.000139844		0.000707086
133	0	0	0	17	13-<18	17	2	0.0056671	0.00230896	0.000660472	0.00402225	0.02	0.000789934	0.02	0.00123945	0.0171109	0.02	0.00354874
134	0	0	1	57	> 18	57	2	0.00271216	1.95e-05	2.44e-05	0.00180352	0.0013687	0.000454934	0.000318671	0.000235716	0.000147492		0.000465503
135	0	0	0	27	> 18	27	2	0.000249019	1.95e-05	8.73e-05	5.27e-05	0.00247602	0.000185261	0.000136519	0.000318737	0.00021806		0.000677902
136	0	1	0	8	7-<13	8	2	1.95e-05	1.95e-05	1.95e-05	2.74e-05	4.11e-05	0.000123072	0.000176082	0.00020731	7.99e-05	8.03e-05	0.000411198
137	0	0	0	42	> 18	42	2	9.17e-05	1.95e-05	1.95e-05	0.000365662	0.0013001	0.00429091	0.00120346	0.000360267	0.000126924		0.000651242
138	0	0	1	33	> 18	33	2	0.000120167	1.95e-05	1.95e-05	5.55e-05	0.000123702	0.00047513	0.000382486	0.000360509	0.000160861	0.000139934	0.00098448
139	0	0	0	14	13-<18	14	2	1.95e-05	1.95e-05	1.95e-05	9.12e-05	0.000620564	0.000752346	0.00334348	0.000918553	0.000370625		0.00289908
140	0	0	1	9	7-<13	9	2	1.95e-05	1.95e-05	1.95e-05	1.95e-05	0.000240837	0.000126701	0.000161772	0.000328346	0.000182721		0.000912284
141	0	0		15	13-<18	15	2	2.07e-05	2.44e-05	1.95e-05	8.11e-05	0.000193909	0.000505253	0.00172635	0.000162841	8.38e-05		0.000641082
142	0	1	0	65	> 18	65	2	0.000952113	0.000390848	0.000225177	0.000878704	0.00111388	0.00227128	0.00076046	0.000927734	0.00454167		0.00173851
143	0	0	0	63	> 18	63	2	3.86e-05	0.000923276	1.95e-05	0.000188904	0.000631529	0.00122306	4.8e-05	0.000105422	6.27e-05	0.000127495	0.000418205
144	0	0	1	59	> 18	59	2	0.000301519	0.000161246	1.95e-05	0.00163475	0.000213252	0.000536197	0.00013054	0.000220302	0.000101758	4.49e-05	0.000523207
145	0	0	1	14	13-<18	14	2	1.95e-05	1.95e-05	1.95e-05	4.64e-05	0.000154644	0.000305346	5.98e-05	8.95e-05	6.96e-05	2.99e-05	0.000376323
146	0		1	12	7-<13	12	2	1.95e-05	1.95e-05	1.95e-05	7.38e-05	0.000117496	0.000472452	0.000204489	0.00027797	0.000151913		0.000440004
147	0		0	9	7-<13	9	2	1.95e-05	1.95e-05	1.95e-05	5.98e-05	9.8e-05	0.000426658	9.21e-05	0.000170302	0.000121256		0.000478247
148	0	0	1	39	> 18	39	2	1.95e-05	1.95e-05	1.95e-05	9.26e-05	0.000256867	0.000739347	0.000803106	0.000469668	0.000159537		0.000686786
149	0	1	1	15	13-<18	15	2	0.00017579	0.000123396	2.4e-05	3.47e-05	0.000311478	0.000472589	0.000297337	0.000761081	0.000291195		0.00148198
150	0	0	0	1	1-<7	1	2	2.05e-05	1.95e-05	1.95e-05	3.75e-05	0.000125276	0.00025123	0.000456469	0.000544843	0.000406651		0.00197016
151	0	0	1	69	> 18	69	2	1.95e-05	1.95e-05	1.95e-05	8.99e-05	0.00026284	0.000799757	0.000236364	0.000515148	0.000218851		0.00103239
152	0	1	0	57	> 18	57	2	0.000369338	0.000317073	0.00192955	0.00117487	0.0013656	0.000123528	0.00899829	0.00163885	0.00688699		0.00350482
153	0	1	0	6	1-<7	6	2	3.3e-05	1.95e-05	1.95e-05	3.25e-05	0.000190874	0.000514003	0.000449525	9.95e-05	0.000103539	0.00150447	0.00041458
154	0	1	1	55	> 18	55	2	5.51e-05	7.69e-05	2.41e-05	0.000286664	0.000409827	0.000419462	0.00108145	0.00117338	0.00101957	0.00248923	0.00275182
155	0	1	0	2	1-<7	2	2	2.48e-05	3.16e-05	1.95e-05	5.65e-05	0.000229482	0.000432351	0.000845667	0.000397222	0.000323383	0.0017175	0.000947505
156	0	1	0	37	> 18	37	2	0.000104238	0.000594931	0.000149061	0.000727878	0.000301073	0.000635828	0.000569229	0.000150176	0.000829086	8.03e-05	0.000323425
157	0	1	0	62	> 18	62	2	0.000429181	0.000137229	0.000225243	0.00514928	0.0125102	0.000201621	0.000316327	0.000773481	0.000855258	5.36e-05	0.000266883
158	0	1	1	76	> 18	76	2	0.000130839	0.000314681	0.000299885	0.000164286	0.00042007	0.000438047	0.00036286	0.000574166	0.00126051		0.00126948
159	0	1	0	42	> 18	42	2	4.73e-05	1.95e-05	0.000126801	0.00018277	0.00089823	0.000102554	0.00205195	0.000245324	0.000368486	0.00108177	0.000366882
160	0	1	1	16	13-<18	16	2	1.95e-05	1.95e-05	1.95e-05	3.81e-05	0.000317922	0.000223151	0.000311087	0.000893911	0.00014825	0.000490039	0.00112251
161	0	1	1	15	13-<18	15	2	4.9e-05	0.000105275	1.95e-05	5.71e-05	0.000137242	0.000311609	0.000160056	0.000240518	0.000131575	0.000560988	0.000484394
162	0	1	1	13	13-<18	13	2	2.67e-05	2.91e-05	1.95e-05	3.59e-05	0.00011891	0.000143942	0.000142818	0.00193044	0.000215748	0.001217	0.00103378
163	0	1	1	9	7-<13	9	2	5.34e-05	4.84e-05	3.97e-05	8.06e-05	0.000258207	0.000897256	0.000195001	0.00503526	0.000318941	0.00316815	0.00234572
164	0	1	1	5	1-<7	5	2	1.95e-05	1.95e-05	2.01e-05	3.15e-05	0.000334342	0.000228452	0.000457591	0.000875354	0.000705002	0.00143401	0.00246383
165	0	1	0	38	> 18	38	2	0.000184924	0.000416272	0.00112171	0.00138468	0.000289361	0.000603338	8.63e-05	0.00156493	0.000105197	4.28e-05	0.000236854
166	0	1	0	11	7-<13	11	2	1.95e-05	2.25e-05	1.95e-05	1.95e-05	5.22e-05	0.00017597	0.000103604	0.00018107	7.24e-05	0.000627869	0.00031203
167	0	1	0	10	7-<13	10	2	1.95e-05	1.95e-05	1.95e-05	4.45e-05	0.000199474	0.000139062	9.67e-05	0.00042938	0.000177035	9.54e-05	0.00194702
168	0	1	0	60	> 18	60	2	0.00012753	4.52e-05	1.95e-05	0.000203864	0.000473879	0.000725415	0.00930103	0.000778759	0.00322487	0.000370931	0.00109335
169	0	1	1	50	> 18	50	2					8.49e-05		0.000125457	0.000558998	0.000126231	9.43e-05	0.000625384
170	0	1	1	17	13-<18	17	2	2.51e-05	5.18e-05	1.95e-05	1.95e-05	3.79e-05	0.000179061	7.88e-05	0.000199256	6.7e-05	0.000242682	0.000404202
171	0	1	1	5	1-<7	5	2	2.18e-05	3.44e-05	1.95e-05	2.09e-05	5.62e-05	0.000193035	0.000104333	0.000407557	0.000105197	0.000511484	0.00154557
172	0	1	1	5	1-<7	5	2	1.95e-05	1.95e-05	1.95e-05	1.95e-05	4.19e-05	0.000102891	9.8e-05	0.000631097	4.42e-05	0.000227471	0.000220351
173	0	1	0	49	> 18	49	2	1.95e-05	1.95e-05	1.95e-05	8.15e-05	0.000186666	0.000247868	0.000165209	0.000405738	0.000222098	5.6e-05	0.00181973
174	0	1	1	37	> 18	37	2	1.95e-05	1.95e-05	1.95e-05	3.99e-05	5.65e-05	0.000257503	0.000993928	0.000202633	0.000418233	3.54e-05	0.000411198
175	0	1	0	12	7-<13	12	2	1.95e-05	1.95e-05	1.95e-05	1.95e-05	2.42e-05	8.85e-05	3.5e-05	3.86e-05	2.35e-05	2.23e-05	0.000111761
176	0	1	1	18	> 18	18	2	0.000129444	5.39e-05	0.000152979	2.83e-05	0.00012323	0.000298188	8.15e-05	0.000173278	7.36e-05	0.000900148	0.000353232
177	0	1	0	11	7-<13	11	2	1.95e-05	1.95e-05	1.95e-05	3.05e-05	3.29e-05	0.000138477	4.47e-05	8.23e-05	6.78e-05	3.47e-05	0.000485241
178	0	1	1	53	> 18	53	2	0.000404282	1.95e-05	0.000824288	2.82e-05	0.000596947	0.000121357	0.00098445	7.34e-05	6.9e-05	0.00970785	0.000148587
179	0	1	1	16	13-<18	16	2	1.95e-05	1.95e-05	1.95e-05	1.95e-05	3.27e-05	0.000103708	8.72e-05	0.000720014	5.98e-05	1.95e-05	0.000220351
180	0	1	1	15	13-<18	15	2	1.95e-05	1.95e-05	1.95e-05	2.88e-05	6.85e-05	0.000210484	0.000129631	0.000201854	0.000108634	2.98e-05	0.000448681
181	0	1	1	.5	1-<7	0.5	2	1.95e-05	1.95e-05	1.95e-05	1.95e-05	1.95e-05	0.000113585	8.92e-05	0.000149398	9.92e-05	3.56e-05	0.000519639
182	0	1	0	26	> 18	26	2	3.67e-05	2.31e-05	3.32e-05	0.000190321	0.000863949	0.000568001	0.000510037	0.0019983	0.000987047	0.000736815	0.0129762
183	0	1	1	51	> 18	51	2	0.00114479	0.000221049	0.000287333	0.00456119	0.00281819	0.00245288	0.00363899		0.000822037	0.00174215	0.00125946
184	0	1	0	17	13-<18	17	2	3.96e-05	2.8e-05	3.61e-05	0.000137037	0.000429023	0.00130915	0.000163639	0.000907688	0.000182287	0.00247231	0.00056908
185	0	1	0	8	7-<13	8	2	4.25e-05	3.84e-05	1.95e-05	2.86e-05	0.000123939	0.000230645	0.000168114	0.000540822	0.000104676	0.000779081	0.00173927
186	0	1	1	7	7-<13	7	2	1.95e-05		1.95e-05	0.000171042	0.000216802	0.00104766	8.81e-05	0.000320793	9.36e-05	0.000657114	0.000371573
187	0	0	1	20	> 18	20	2	2.62e-05	1.95e-05	1.95e-05	4.42e-05	7.3e-05	0.000284514	0.000172787	8.99e-05	8.89e-05		0.000298875
188	0	1	0	50	> 18	50	2	8.71e-05	3.7e-05	1.95e-05	6.45e-05	0.000387059	0.000279215	0.000598125	0.000876207	0.00032637	0.000312219	0.00110577
189	0	1	1	51	> 18	51	2	1.95e-05	3.63e-05	0.000742324	0.00105525	0.000302807	0.000825093	9.65e-05	0.000102847	5.52e-05	0.000120627	0.000211606
190	0	1	1	50	> 18	50	2	0.00060326	0.00122097	0.00152302	0.00368112	0.00220539	0.000597102	0.00271351	0.00308689	0.00368812	0.000893532	0.02
191	0	1	0	53	> 18	53	2	0.000518591	0.000348228	0.00125518	0.00686088	0.00318857	0.000515936	0.0018623	0.000767345	0.00100898	0.000127808	0.00102341
192	0	1	1	50	> 18	50	2	0.000425236	0.00163334	1.95e-05	0.00203645	0.000378872	0.000441078	0.00227505	0.000231994	0.00467323	0.00661468	0.00036707
193	0	1	0	63	> 18	63	2	0.000154588	0.000327183	6.21e-05	0.000421876	0.00105452	0.00047957	0.00175818	0.000224325	0.000174718	0.000722594	0.000425343
194	0	1	1	62	> 18	62	2	0.00251237	0.00121001	0.0034415	0.00671527	0.00151575	0.000326366	0.000436724	0.000547204	0.00724647	0.000450293	0.00185157
195	0	1	1	6	1-<7	6	2	1.95e-05	1.95e-05	1.95e-05	9.32e-05	0.000536091	0.000871712	0.00016918	0.000395693	0.000304988	0.00191302	0.00112454
196	0	1	0	50	> 18	50	2	0.000221638	5.52e-05	3.64e-05	0.000657929	0.00040245	0.000313753	0.0028365	0.00174603	0.000677915		0.00262259
197	0	1	1	50	> 18	50	2	1.95e-05	2.85e-05	1.95e-05	5.73e-05	0.000186502	0.000217154	0.000282754	0.00025444	9.3e-05		0.000681951
198	0	1	1	9	7-<13	9	2	2.75e-05	2.61e-05	1.95e-05	5.11e-05	0.00021554	0.000267598	0.000205803	0.000306133	0.000171684		0.000743138
199	0	1	0	65	> 18	65	2	0.000446348	0.000808414	0.000727518	0.00789684	0.00609442	0.00109479	0.00258796	0.00117887	0.00329503	0.000504266	0.0013774
200	0	1	1	58	> 18	58	2	0.000219172	0.000248429	0.000396593	0.00158993	0.000482521	0.000342271	0.000523469	0.00143311	0.00131465		0.00483972
201	0	1	0	14	13-<18	14	2	6.59e-05		5.16e-05	0.000266653	0.00496572	0.000644143	0.00190361	0.00359612	0.00159751		0.0130312
202	1	1	0	56	> 18	56	2	0.00377403	0.003948	0.000221852	0.00414074	0.00429157	0.000793183	0.00112332	0.02	0.02		0.00196752
203	0	1	1	55	> 18	55	2	0.000181606	2.29e-05	1.95e-05	0.000210965	0.000928247	0.00135005	0.000446743	0.000397483	0.000375929		0.000637537
204	0	1	0	51	> 18	51	2	0.000342282		0.00181342	0.00499316	0.0026704	0.000481951	0.000474714	0.00762163	0.00120019	0.0125754	0.000391321
205	0	1	1	54	> 18	54	2	0.000255151	0.00031182	0.000978758	0.0021771	0.00169685	0.00151866	0.000223676	0.000251869	0.00036527	0.000214878	0.00142154
206	0	1	0	6	1-<7	6	2	1.95e-05		1.95e-05	1.95e-05	2.98e-05	8.75e-05	8.13e-05	0.000132283	6.13e-05	0.000218024	0.000270431
207	0		0	71	> 18	71	2	0.000118881	4.96e-05	0.000117278	0.000605873	0.000903129	0.00073374	0.00136108	0.00425218	0.00191683	0.00248856	0.00893761
208	0	1	0	10	7-<13	10	2	1.95e-05	1.95e-05	1.95e-05	1.95e-05	4.46e-05	0.000128897	0.000161684	0.00010773	0.000103636	0.000442386	0.00036126
209	0	1	0	29	> 18	29	2	0.000173914	8e-05	0.000159074	0.000451524	0.00135581	0.000772284	0.000249752	0.000865888	0.000609186		0.000285207
210	0	1	0	74	> 18	74	2	8.92e-05	1.95e-05	1.95e-05	2.26e-05	0.00186467	0.000127941	0.000213789	0.000335769	0.000156156	0.000524437	0.00082405
211	0	1	1	65	> 18	65	2	0.000164932	3.75e-05	0.000162257	5.03e-05	0.001832	0.000179158	0.00124218	0.00270309	0.000759009		0.00104882
212	0	1	0	1.8	1-<7	1.8	2	2.85e-05	3.64e-05	1.95e-05	2.7e-05	9.99e-05	0.000196298	0.000411946	0.000116138	0.000130265		0.000396757
213	0	1	1	8	7-<13	8	2	2.14e-05	1.95e-05	1.95e-05	4.21e-05	8.06e-05	0.000340545	0.000198956	0.000505709	0.000190685		0.000800891
214	0	1	1	60	> 18	60	2	0.000164775	5.13e-05	4.27e-05	0.00020105	0.000196571	0.000278041	0.000387799	0.000559508	0.00020459		0.00122691
215	0	1	0	37	> 18	37	2	0.000311217	0.000288876	8.98e-05	0.000539817	0.000749073	0.0011905	0.00463243	0.00750092	0.00336638		0.000833818
216	0	1	1	9	7-<13	9	2	1.95e-05	1.95e-05	1.95e-05	2.24e-05	5.78e-05	0.000145971	0.000210871	0.000717022	7.1e-05	0.000239349	0.000647776
217	0	1	0	1	1-<7	1	2	1.95e-05	1.95e-05	1.95e-05	3.05e-05	0.00010281	0.000214973	0.00022308	0.000252025	0.000198239		0.000907224
218	0	1	1	37	> 18	37	2	0.000127763	0.000115998	0.00105756	0.000548364	0.00303027	0.00198171	0.0117006	0.0150916	0.00643363	0.00343763	0.02
219	0	1	1	18	> 18	18	2	3.5e-05	3.7e-05	2.08e-05	5.05e-05	0.000209952	0.000523302	0.000200339	0.000404385	0.000237979	0.000179132	0.00160013
220	0	1	1	49	> 18	49	2	0.000145131	0.00015261	8.26e-05	0.000193891	0.000927156	0.00045666	0.000527954	0.00280242	0.00105151	0.00193759	0.00829766
221	0	1	0	64	> 18	64	2	0.00423945		0.000369676	0.00473811	0.000639101	0.000564772	0.00585055	0.00612217	0.00386921	0.00178868	0.00442393
222	0	1	1	60	> 18	60	2	5.44e-05		2.38e-05	9.97e-05	0.000135505	0.000268421	0.00151828	0.00138471	0.000284389	0.000280928	0.00113364
223	0	1	0	30	> 18	30	2	0.000271113	1.95e-05	1.95e-05	0.000825527	7.66e-05	0.000240687	0.000920094	0.000173627	0.00010395	0.000808943	0.000461471
224	0	1	1	29	> 18	29	2	4.95e-05	1.95e-05	1.95e-05	0.000198759	0.000818321	0.000760545	0.000584954	0.000791096	0.000437074		0.00263342
225	0	1	0	11	7-<13	11	2	1.95e-05	1.95e-05	1.95e-05	7.72e-05	0.00022013	0.000292199	0.000625648	0.000485099	0.000246545	0.000131055	0.00308783
226	0	1	1	5	1-<7	5	2	4.55e-05	3.73e-05	2.63e-05	6.37e-05	0.00041729	0.000448883	0.000323824	0.000493072	0.000439223		0.00214319
227	0	1	1	34	> 18	34	2	8.83e-05	1.95e-05	1.96e-05	0.000164717	0.000129159	0.000414458	5.81e-05	8.14e-05	3.93e-05	5.88e-05	0.000141736
228	0	1	0	11	7-<13	11	2	1.95e-05	1.95e-05	1.95e-05	0.000111749	0.000268546	0.000491528	0.000167005	0.000234995	0.000101891		0.000235686
229	0	1	0	6	7-<13	6	2	2.56e-05	1.95e-05	1.95e-05	0.000124005	0.000209702	0.000201378	0.000167728	0.000482964	0.000239411		0.00145872
230	0	1	0	9	7-<13	9	2	3.37e-05	2.45e-05	1.99e-05	4.43e-05	0.000201404	0.000263376	0.000654333	0.000506101	0.000235166		0.00134932
231	0	1	1	7	7-<13	7	2	1.95e-05	1.95e-05	1.95e-05	0.000487458	0.000990245	0.00165741	8.16e-05	0.000115413	7.54e-05		0.000338066
232	0	1	1	7	7-<13	7	2	1.95e-05	1.95e-05	1.95e-05	9.88e-05	0.000168309	0.000385203	0.000158309	0.000264326	0.000217141		0.000897407
233	0	1	1	32	> 18	32	2	1.95e-05	2.03e-05	1.95e-05	5.7e-05	0.000185314	0.000381156	0.000237111	0.000434896	0.000246092	0.00361387	0.000600099
234	0	1	0	8	7-<13	8	2	4.36e-05	3.35e-05	3.04e-05	6.24e-05	0.000395023	0.000428162	0.000524823	0.000621807	0.00059557		0.0024235
235	0	1	0	40	> 18	40	2	0.000292687	4.41e-05	2.62e-05	7.58e-05	0.000127908	0.0002699	0.000133506	0.000352554	0.000137482		0.000464711
236	0	1	1	38	> 18	38	2	0.000175016		4.55e-05	0.000296675	0.000368826	0.000230884	0.000172064	0.00143555	0.000167466		0.00067084
237	0	1	1	12	7-<13	12	2	1.95e-05	1.95e-05	1.95e-05	0.000180489	0.000531957	0.000624008	0.000361482	0.000419326	0.00022562		0.00149946
238	0	1	0	11	7-<13	11	2	2.44e-05	1.95e-05	1.95e-05	5.3e-05	0.000180241	0.000272035	0.000193644	0.000550026	0.000239411		0.00154758
239	0	1	0	7	7-<13	7	2	1.95e-05	1.95e-05	1.95e-05	4.19e-05	7.85e-05	0.000136062	7.64e-05	0.000109562	0.000102412		0.000288255
240	0	1	1	23	> 18	23	2	1.95e-05	1.95e-05	1.95e-05	3.2e-05	0.000183189	6.7e-05	0.00012161	0.000250996	0.000137607		0.000411175
241	0	1	1	7	7-<13	7	2	2.75e-05	1.95e-05	1.95e-05	5.24e-05	0.000149485	0.000275082	0.000312768	0.00189064	0.000243562	0.000635366	0.00107809
242	0	1	1	4	1-<7	4	2	8.31e-05	6.78e-05	4.17e-05	0.000194935	0.000975608	0.000569161	0.000577602	0.00511861	0.00116723	0.0030954	0.00840457
243	0	1	0	4	1-<7	4	2	1.95e-05	1.95e-05	1.95e-05	1.95e-05	2.72e-05	0.000161207	0.000890739	0.000113954	5.58e-05		0.000224193
244	0	1	1	36	> 18	36	2	0.000115795	0.000494763	0.000252229	0.000439238	0.000391089	0.00117506	0.0011415	0.00197963	0.000414323		0.000433356
245	0	1	0	11	7-<13	11	2	2.75e-05	4.96e-05	1.95e-05	3.99e-05	7.58e-05	0.000252056	0.000134641	0.000229697	0.000184648		0.000619003
246	0	1	0	4	1-<7	4	2	2.32e-05	1.96e-05	1.95e-05	1.98e-05	9.83e-05	0.000117957	0.000163983	0.000294075	0.00017651		0.000407982
247	0	1	1	2	1-<7	2	2	1.95e-05	1.95e-05	1.95e-05	3.86e-05	8.23e-05	0.000184069	0.000193121	0.000300243	0.000269396		0.00070923
248	0	1	1	25	> 18	25	2	8.42e-05	1.95e-05	1.95e-05	0.000112007	0.000247589	0.00042628	0.000168016	0.000290985	0.000163538		0.000455265
249	0	1	1	8	7-<13	8	2	0.000117927	5.25e-05	9.21e-05	0.00146469	0.02	0.0023093	0.00144586	0.00375153	0.0024848		0.0151672
250	0	1	1	2	1-<7	2	2	1.95e-05		1.95e-05	3.78e-05	0.000249758	0.000239499	0.00011624	0.000212541	0.000166278		0.000275471
251	0	1	1	68	> 18	68	2	0.000366604		1.95e-05	0.000904396	0.000319948	0.000865394	0.000243339	0.000352095	0.000166278		0.000583778
252	0	1	0	> 18	> 18		2	1.95e-05	1.95e-05	1.95e-05	0.000216087	0.000745541	0.00138457	0.000194629	0.00047523	0.000259384		0.00138506
253	0	1	1	38	> 18	38	2					0.000399525		0.000659777	0.000168726	0.000162509		0.000365039
254	0	1	0	11	7-<13	11	2	0.000120489	7.6e-05	5.18e-05	0.000159249	0.00110104	0.00082316	0.000588276	0.00314795	0.00100084		0.00781277
255	0	1	1	16	13-<18	16	2	2.65e-05	2.42e-05	1.95e-05	2.13e-05	7.02e-05	0.000160601	6.28e-05	0.000113642	6.2e-05		0.000445907
256	0	1	0	7	7-<13	7	2	2.92e-05		1.95e-05	4.48e-05	0.000166017	0.000263543	0.000495433	0.000309746	0.000305471		0.000754061
257	0	1	1	1	1-<7	1	2	4.09e-05		2.91e-05	5.43e-05	0.000227969	0.000275208	0.000386272	0.000543215	0.000630416		0.00118118
258	0	1	0	13	13-<18	13	2	1.95e-05	1.95e-05	1.95e-05	4.56e-05	4.54e-05	0.000206695	0.000192014	7.06e-05	4.71e-05	1.95e-05	0.000299543
259	0	1	0	46	> 18	46	2	0.00400787	0.000754425	0.00109423	0.0115497	0.00918063	0.0003855	0.00513058	0.000178003	0.0068191		0.000369145
260	0	1	1	47	> 18	47	2	0.000258543	3.67e-05	0.000491393	0.00015304	0.00149625	0.000881307	0.000277607	0.000298382	0.00013755	0.000122278	0.000608844
261	0	1	1	78	> 18	78	2	0.00537617	0.000428291	0.00214071	0.00258724	0.000406161	0.000765285	0.00487412	0.00367045	0.000899574		0.000793277
262	0	1	1	27	> 18	27	2	7.35e-05	6.83e-05	0.000124017	0.000252009	0.00130174	0.000840469	0.000840112	0.00356045	0.00170448		0.0130629
263	0	1	0	8	7-<13	8	2	7.6e-05	0.00023192	3.29e-05	0.000214945	0.00111382	0.00137163	0.000282006	0.0012668	0.0004389	0.00504143	0.00780949
264	0	1	0	> 18	> 18		2	3.37e-05	4.59e-05	8.39e-05	0.000128555	0.000392027	0.000318168	0.000239297	0.000746819	0.000442957		0.00232686
265	0	1	1	70	> 18	70	2	0.00116618	0.000577256	0.00137413	0.000538535	0.0178256	0.00101072	0.02	0.02	0.02		0.02
266	0	1	1	3	1-<7	3	2	2.16e-05	2.07e-05	1.95e-05	4.02e-05	9.76e-05	0.000212713	0.000144479	0.000268806	0.000156932		0.000869501
267	0	1	1	64	> 18	64	2	0.000112945	2.72e-05	0.000174959	0.000397011	0.000620387	0.00210339	0.00111188	0.00031532	0.000382646		0.000740578
268	0	1	1	52	> 18	52	2	0.000223404	2.86e-05	6.19e-05		0.000889991	0.000645291	0.000166865	0.000153942	0.000130265		0.000171171
269	0	1	0	34	> 18	34	2	0.000141711	0.000437595	2.23e-05	0.00196826	0.000157033	0.000328111	0.00462925	0.000328099	0.000306379	0.000117414	0.000776442
270	0	1	0	55	> 18	55	2	0.000954067	0.00050228	0.00111211	0.000816916	0.00275547	0.000419164	0.000971162	0.000549	0.0136004		0.00215151
271	0	1	1	53	> 18	53	2	3.9e-05	2.05e-05	0.000163454	0.000234125	0.000211001	0.000246847	0.000152495	0.000238626	9.93e-05		0.00055637
272	0	1	1	9	7-<13	9	2	1.95e-05	1.95e-05	1.95e-05	2.13e-05	7.5e-05	9.81e-05	0.000267346	0.000120272	9.98e-05		0.000453766
273	0	1	0	5	1-<7	5	2	1.95e-05	1.95e-05	1.95e-05	3.47e-05	0.000132201	0.000186689	0.00021578	0.000179276	0.000208139		0.000748706
274	0	1	1	1.5	1-<7	1.5	2	5.05e-05	4.43e-05	2.54e-05	4.99e-05	0.000249293	0.00033185	0.000370775	0.000545856	0.000490861		0.0023872
275	0	1	1	30	> 18	30	2	0.000165955	0.000536546	0.000104795	0.000590793	0.00090706	0.000362626	0.000390008	0.000365571	0.000888644		0.000815577
276	0	1	1	5	1-<7	5	2	2.24e-05	1.95e-05	1.95e-05	4.25e-05	0.000132372	0.000282494	0.000251528	0.000271937	0.000265976		0.00109468
277	0	1	1	24	> 18	24	2	6.58e-05		1.99e-05	6.63e-05	0.000219409	0.000439028	0.000911227	0.000557408	0.000366666		0.000927896
278	0	1	0	21	> 18	21	2	7.79e-05	8.53e-05	3.01e-05	9.44e-05	0.000549257	0.000354606	0.000346364	0.000972077	0.000494154		0.00246784
279	0	1	1	60	> 18	60	2	0.000326878	0.000134664	0.00135996	0.000122976	0.000928432	0.000357681	0.00105598	0.00189796	0.000979654		0.00300139
280	0	1	0	8	7-<13	8	2	3.33e-05	1.95e-05	1.95e-05	2.27e-05	0.000145519	0.000130096	0.000633798	0.000844977	0.000133766		0.000415157
281	0	1	1	30	> 18	30	2	0.000380633	4.73e-05	0.00155988	0.000268166	0.000227312	0.00110194	0.000325159	0.000362792	0.00212804		0.000481541
282	0	1	0	9	7-<13	9	2	1.95e-05	1.95e-05	1.95e-05	6.05e-05	0.000215004	0.00032789	0.00124226	0.000154549	5.8e-05		0.000242868
283	0	1	1	.6	1-<7	0.6	2	1.95e-05	1.95e-05	1.95e-05	2.84e-05	7.8e-05	0.000143057	0.000247006	0.00036963	0.000307685		0.000768221
284	1	1	1	60	> 18	60	2	0.00575812	1.95e-05	0.00239761	0.0085916	0.000328402	0.000313415	0.00983726	0.00479813	0.02		0.00878954
285	1	1	0	21	> 18	21	2	0.000132514	1.99e-05	0.000403235	0.00121641	0.000696086	0.000351066	0.00307733	0.00440375	0.00169369		0.00400942
286	0	1	0	19	> 18	19	2	0.000130998	5.77e-05	0.00022631	0.000590709	0.00342741	0.000921472	0.00222538	0.00373587	0.00190741		0.0133171
287	0	1	0	38	> 18	38	2	0.000230361	0.000790945	1.95e-05	0.000145639	0.000298394	0.000444443	0.000188624	0.00310879	0.000496247		0.000819295
288	0	1	1	40	> 18	40	2	0.000333182	0.000188889	1.95e-05	0.000373093	0.00264345	0.000232974	0.000305072	0.000583717	0.000457497		0.00246339
289	0	1	1	4	1-<7	4	2	1.95e-05	1.95e-05	1.95e-05	1.95e-05	6.5e-05	0.00013061	0.000113624	0.000128012	0.000125943		0.000381199
290	0	1	1	14	13-<18	14	2	1.95e-05	1.95e-05	1.95e-05	4.22e-05	6.55e-05	0.000195803	8.34e-05	0.000123195	7.86e-05	0.000209795	0.000283279
291	0	1	0	26	> 18	26	2	0.000529695	0.000168244	0.000108571	0.000348945	0.015648	0.000711196	0.00121748	0.00140874	0.000663812		0.00408147
292	0	1	1	25	> 18	25	2	6.37e-05	0.00110514	0.0003366	0.000171931	0.00101975	0.000599341	0.00012947	0.000167552	0.000115472		0.000381199
293	0	1	0	4	1-<7	4	2	0.000129608	4.2e-05	9.48e-05	0.000133788	0.00100136	0.00093119	0.00247221	0.00253948	0.00269227		0.0110583
294	0	1	1	.8	1-<7	0.8	2	3.48e-05	1.95e-05	3.53e-05	5.37e-05	0.000314482	0.00057268	0.00046705	0.000738269	0.000796288	0.000434718	0.00537339
295	0	1	1	40	> 18	40	2	0.000510354	9.66e-05	0.000303497	0.000561211	0.00155709	0.00029674	0.00267409	0.0015131	0.0012596	0.00500981	0.00244166
296	0	1	0	3	1-<7	3	2	1.95e-05	5.2e-05	1.95e-05	5.38e-05	0.000187135	0.00041596	0.00023645	0.000269999	0.000144473	0.000888712	0.000663439
297	0	1	0	36	> 18	36	2	0.000318169	9.83e-05	7.23e-05	0.000282762	0.000659701	0.00253099	0.000637345	0.00133734	0.000120576	0.000963814	0.00100263
298	0	1	0	17	13-<18	17	2	7.39e-05	1.95e-05	1.95e-05	0.000124612	0.000436467	0.000846362	0.000203525	0.000628787	0.000230283	0.000951405	0.00128594
299	0	1	0	26	> 18	26	2	0.000245643		2.4e-05	0.000428845	0.000493376	0.000292828	0.000454454	0.000704064	0.000394576	0.000492701	0.00192028
300	0	1	0	47	> 18	47	2	0.000714843	0.000335298	0.000245078	0.00134725	0.00107133	0.000262245	0.00020116	0.000287091	0.000164305		0.000932762
301	0	1	1	38	> 18	38	2	0.000110415	1.95e-05	1.95e-05	6.29e-05	0.000140225	0.000207165	0.000550522	0.000336865	0.000132234		0.000504948
302	0	1	1	11	7-<13	11	2	2.33e-05	2.44e-05	1.95e-05	7.68e-05	0.000348458	0.000229195	0.000186828	0.000628001	0.000258532		0.00298932
303	0	1	0	1	1-<7	1	2	4.1e-05	4.35e-05	1.95e-05	4.87e-05	0.000216349	0.000247398	0.000140827	0.000151949	0.000122276		0.00041739
304	0	1	0	60	> 18	60	2	0.00170181	0.00120342	0.00320552	0.00126421	0.000822727	0.00126531	0.00427096	0.0066817	0.000602062		0.00101093
305	0	1	1	34	> 18	34	2	8.67e-05	4.61e-05	3.33e-05	0.00015678	0.000572636	0.000395844	0.000969529	0.00120214	0.000731681		0.00538956
306	0	1	0	1 - <7	1-<7		2	1.95e-05	1.95e-05	1.95e-05	6.25e-05	0.000107805	0.000332528	0.000228857	0.000132577	0.000122461	2.4e-05	0.000419658
307	0	1	1	.8	1-<7	0.8	2	1.95e-05	2.05e-05	1.95e-05	2.97e-05	9.5e-05	0.000199682	0.000149155	0.000261564	0.000158013	0.00104589	0.000709494
308	1	1	1	14	13-<18	14	2	3.16e-05	1.95e-05	2.21e-05	2.06e-05	8.54e-05	0.000131089	0.000158428	0.000394471	0.000129374	0.000424653	0.000592334
309	0	1	1	50	> 18	50	2	0.000822543	0.000100244	0.00263374	0.000893643	0.00172315	0.000883086	0.00330605	0.02	0.00554108		0.0114782
310	0	1	1	25	> 18	25	2	4.87e-05	7.64e-05	5.41e-05	0.000102301	0.000181232	0.000331757	0.000932524	0.000600299	0.000966868		0.000532469
311	0	1	1	6	7-<13	6	2	1.95e-05	1.95e-05	1.95e-05	0.000940049	0.00167906	0.00442994	0.000182156	0.00025714	0.000162198		0.000728295
312	0	1	1	11	7-<13	11	2	1.95e-05	1.95e-05	1.95e-05	0.000115598	0.000310802	0.000396224	0.000126162	0.000203418	0.000121229		0.000450121
313	0	1	1	50	> 18	50	2	0.00116618	0.000577256	0.00137413	0.000538535	0.02	0.00101072	0.02	0.02	0.02		0.02
314	0	1	1	13	13-<18	13	2	2.99e-05	1.95e-05	1.95e-05	9.96e-05	0.000313154	0.000385377	0.000162661	0.00149493	0.000156932		0.00067084
315	0	1	0	36	> 18	36	2	9.16e-05	5.79e-05	4.8e-05	0.000308671	0.0013789	0.0012153	0.00110575	0.00204238	0.00165821		0.00794454
316	0	1	0	19	> 18	19	2	4.72e-05	8.17e-05	0.000352435	0.00359253	0.000721913	0.00072323	0.000251176	0.000432975	0.000307519		0.00135118
317	0	1	0	72	> 18	72	2	0.000503941	0.000264623	0.000207495	0.00257449	0.00289854	0.00019609	0.00568284	0.000480434	0.0041025		0.00072273
318	0	1	1	62	> 18	62	2	0.00129856	0.000119859	0.000826466	0.00451039	0.00194538	0.00090286	0.02	0.02	0.014102		0.00226355
319	0	1	1	66	> 18	66	2	0.00014144	1.95e-05	1.95e-05	8.46e-05	0.000694847	0.000133548	0.00018611	0.000401775	0.000193858		0.000256598
320	0	1	0	46	> 18	46	2	0.00187985	0.000558202	0.00431847	0.00226627	0.000434273	0.000707627	0.00142992	0.0135827	0.00100852		0.000381199
321	0	1	1	45	> 18	45	2	0.00116696	0.000777975	0.00437731	0.00312233	0.000546128	0.000571524	0.00178116	0.000669604	0.0112623		0.00137159
322	0	1	0	18	> 18	18	2	1.95e-05		1.95e-05	1.95e-05	0.00215102	4.04e-05	0.000246241	0.000446157	0.00100029		0.00110213
323	0	1	0	6	1-<7	6	2	1.95e-05	1.95e-05	1.95e-05	4.47e-05	0.0001035	0.000179202	0.000101761	0.000183011	9.41e-05		0.00049579
324	0	1	1	14	13-<18	14	2	1.95e-05	1.95e-05	1.95e-05	0.000374466	0.000840218	0.00174237	0.000275757	0.000238172	0.000127515		0.000593217
325	0	1	1	25	> 18	25	2	1.95e-05	2.79e-05	1.95e-05	5.6e-05	6.21e-05	0.000226915	0.000155404	0.000240892	0.000119658		0.000519618
326	0	1	1	29	> 18	29	2	1.95e-05	1.95e-05	1.95e-05	6.05e-05	0.000159797	0.000318017	0.00033006	0.000291975	0.000133808		0.000497621
327	0	1	1	54	> 18	54	2	0.00229636	0.00134417	0.000720771	0.00127494	0.00337777	0.00068319	0.02	0.00319024	0.02		0.0114351
328	0	1	0	38	> 18	38	2	8.12e-05	6.12e-05	1.95e-05	0.000869388	0.000210514	0.000718585	0.000640202	0.000174596	0.000114949		0.000448299
329	0	1	1	17	13-<18	17	2	2.16e-05	8.72e-05	1.95e-05	5.85e-05	0.000135793	0.000275624	0.000109183	0.00030525	0.000117042		0.000411949
330	0	1	0	22	> 18	22	2	4.57e-05	5.13e-05	1.95e-05	2.12e-05	8.51e-05	0.000267201	0.000228564	0.000138111	0.000165359		0.000748706
331	0	1	0	8	7-<13	8	2	1.95e-05	1.95e-05	1.95e-05	4.66e-05	0.000112119	0.000274709	0.000170259	0.000247224	0.000180125		0.00082673
332	0	1	0	5	1-<7	5	2	3.39e-05	1.95e-05	2.01e-05	4.94e-05	0.000230211	0.000470933	0.000285385	0.000437639	0.000394168	0.000358693	0.00208224
333	0	1	1	68	> 18	68	2	0.000952624	0.0002307	2.35e-05	0.000137319	0.0158644	0.000102671	0.000840784	0.000178341	0.001014		0.000501284
334	1	1	0	37	> 18	37	2	0.00353568	0.00173934	0.00477389	0.00536746	0.00349664	0.000555927	0.00488176	0.000719644	0.0179018		0.00395912
335	0	1	1	60	> 18	60	2	0.000349119	9.98e-05	1.95e-05	0.000121563	0.00569091	0.000392063	0.000566395	0.000205262	0.000223499		0.000404701
336	0	1	1	12	7-<13	12	2	1.95e-05		1.95e-05	5e-05	0.000157618	0.000185501	0.000120639	0.000245417	9.15e-05		0.000347022
337	0	1	0	56	> 18	56	2	0.000150069	0.000332184	0.000690704	0.00101025	0.000877371	0.00109309	0.00517033	0.0073196	0.00190121		0.00138828
338	0	1	1	52	> 18	52	2	0.000116772	5.61e-05	0.000359806	0.000177873	0.00019536	0.000187274	0.000461722	0.00451959	0.000562597		0.000468362
339	0	1	1	8	7-<13	8	2	2.04e-05	2.1e-05	1.95e-05	3.14e-05	0.000111068	0.000152379	0.000391723	0.000220411	0.000166412		0.000849043
340	0	1	0	4	1-<7	4	2	1.95e-05	1.95e-05	1.95e-05	4.14e-05	0.000116309	0.000188687	0.000113624	0.000208945	0.000188045		0.000706041
341	0	1	1	39	> 18	39	2	1.95e-05	1.95e-05	1.95e-05	7.91e-05	0.00034168	0.000492243	0.000280452	0.000287328	9.88e-05		0.000420717
342	0	1	0	10	7-<13	10	2	0.000111094	0.000186763	2.14e-05	4.93e-05	0.000186106	0.000392969	0.000267425	0.000399281	0.000308633		0.00113902
343	0	1	1	7	7-<13	7	2	0.00116618	0.000577256	0.00137413	0.000538535	0.014461	0.00101072	0.0123987	0.02	0.02		0.02
344	0	1	1	> 18	> 18		2	1.95e-05	3.37e-05	1.95e-05	0.000165795	0.000665645	0.000794378	0.000263066	0.000776028	0.000458817		0.00171196
345	0	1	1	> 18	> 18		2	7.14e-05	4.81e-05	1.95e-05	0.000149585	0.000409821	0.000452755	0.000197266	0.000615234	0.000226053		0.000883333
346	0	1	1	7 - <13	7-<13		2	1.95e-05	1.95e-05	1.95e-05	5.52e-05	0.000107376	0.000345451	0.000116837	0.000246411	0.000130966		0.000476158
347	0	1	0	76	> 18	76	2	0.000153853		0.000184391	0.000140325	0.00217963	0.000130677	0.0006715	0.000212833	0.000225394		0.000355135
348	0	1	1	56	> 18	56	2	0.000652051	0.000239609	0.00012042	0.000192952	0.000447672	0.000528165	0.000296636	0.000351271	0.000370363		0.00158557
349	0	1	1	55	> 18	55	2	0.000268922	1.95e-05	1.95e-05	0.000162908	0.00018184	0.000688436	0.000307368	0.000229118	0.000109803		0.000633575
350	0	1	0	33	> 18	33	2	9.93e-05	7.2e-05	0.000126103	0.000214959	0.000848625	0.00125385	0.00069058	0.00217307	0.000657832		0.00259867
351	0	1	0	24	> 18	24	2	0.000131554	1.95e-05	8.49e-05	2.85e-05	0.000105941	0.000193889	0.000159746	0.000347421	0.00022143		0.000685592
352	0	1	1	13 - <18	13-<18		2					0.000221278		0.000343545	0.000356763	0.000188701		0.000423094
353	0	1	1	7 - <13	7-<13		2	1.95e-05	1.95e-05	1.95e-05	2.1e-05	7.1e-05	0.000163016	0.000568537	0.000171005	0.000112091	8.16e-05	0.000578885
354	0	1	1	17	13-<18	17	2	1.95e-05	1.95e-05	1.95e-05		0.000409197	0.00113837	0.000211884	0.000315876	0.000173788		0.000578608
355	0	1	0	54	> 18	54	2	0.000593864		0.000949696	0.00513289	0.00654918	0.000213069	0.00016456	0.000376999	0.000135862		0.000578608
356	0	1	1	51	> 18	51	2	0.000258108	0.000419368	1.95e-05	0.000191107	0.00167289	0.00104099	0.000201777	0.000237784	0.000235921		0.000486143
357	0	1	1	26	> 18	26	2	1.95e-05	1.95e-05	1.95e-05	8.59e-05	0.000169423	0.00048523	0.000343192	0.000295759	0.000126054		0.000401577
358	0	1	1	5	1-<7	5	2	4.45e-05		1.95e-05	6.38e-05	0.00014344	0.000371798	8.19e-05	0.000129473	0.000113351		0.000275471
359	0	1	0	11	7-<13	11	2	1.95e-05	1.95e-05	1.95e-05	4.64e-05	0.000201172	0.000252272	0.000142866	0.000318102	0.000146993		0.000561561
360	0	1	1	32	> 18	32	2	5.34e-05		1.95e-05	0.000100005	0.00048478	0.000555207	0.000145792	0.000344117	0.000112996		0.000374873
361	0	1	0	56	> 18	56	1	0.0025144		0.000534885	0.00143085	0.00540025	0.0011359	0.02	0.02	0.02		0.0133057
362	0	1	0	> 18	> 18		1	0.00259239	0.00052686	0.000864318	0.000932655	0.00278434	0.00127767	0.02	0.00227912	0.00138926		0.000461479
363	0	1	0	60	> 18	60	1	0.00115651		0.00123742	0.00244196	0.00160764	0.000137945	0.00143496	0.000477093	0.00869466		0.000504458
364	1	1	1	> 18	> 18		1	0.000680028	0.000324889	0.000408066	0.00144481	0.0126829	0.000188864	0.00563753	0.00150894	0.00514698		0.00196133
365	0	1	0	> 18	> 18		1	0.000609253	0.000248084	0.000386044	5.22e-05	0.0015747	0.000318265	0.00021319	0.000370996	0.00134733		0.000513561
366	0	1	1	> 18	> 18		1	0.000314944	0.00012615	0.000123424	0.000623509	0.000614805	0.00237922	0.00120139	0.00307262	0.000540547		0.000654605
367	1	1	1	7 - <13	7-<13		1	0.000227708	7.74e-05	0.000656616	5.67e-05	0.000320053	0.000273537	0.00131081	0.00795726	0.000435448		0.000570467
368	0	1	0	13 - <18	13-<18		1	0.000128151		4.07e-05	0.00107823	0.00701142	0.000121128	0.000132872	0.00408546	0.000109803		0.000364217
369	0	1	0	1 - <7	1-<7		1	1.95e-05	1.95e-05	1.95e-05	0.000105835	0.000137296	0.000451368	0.000141694	0.000138086	8.66e-05		0.000411175
370	0	1	0	> 18	> 18		1	5.58e-05	3.97e-05	1.95e-05	4.37e-05	0.000180266	0.000317397	0.00016456	0.000244401	0.000194089		0.000543663
371	0	1	0	7 - <13	7-<13		1	0.000714598	0.000228127	0.000201782	5.1e-05	0.000226216	0.000200104	0.000855523	0.00745158	0.000450448		0.00158345
372	0	1	1	37	> 18	37	2	0.000329306	0.000270652	0.000255377	0.00185154	0.00221639	0.000789822	0.0150341	0.00365804	0.00129279	0.00200168	0.0116614
373	0	1	0	35	> 18	35	2	0.000312356		1.95e-05	6.25e-05	0.000387245	0.000472505	0.000425986	0.000328681	0.000332586	0.00325233	0.00132571
374	0	1	0	70	> 18	70	2	0.000165988	5.74e-05	0.00200859	8.91e-05	0.000540264	0.00028851	0.000343823	0.000562104	0.000377709	0.00041353	0.00125437
375	0	1	1	65	> 18	65	2	0.000467496	0.000565792	0.00339959	0.000718431	0.00203265	0.00106117	0.00146041	0.00309757	0.00444228	0.00527331	0.00938232
376	0	1	0	4	1-<7	4	2	4.23e-05		0.0006157	0.000122468	0.000361183	0.000852002	0.000219795	0.000567075	0.000361491	0.00132867	0.000864704
377	0	1	0	9	7-<13	9	2	5.42e-05		1.95e-05	0.000152819	0.000375213	0.00114948	0.000115897	0.00149048	0.000163054	0.000734905	0.000576824
378	0	1	0	10	7-<13	10	2	1.95e-05	1.95e-05	1.95e-05	2.32e-05	6.51e-05	0.000126225	9.73e-05	0.000111223	0.00010489	0.000490039	0.000431033
379	0	1	1	41	> 18	41	2	8.15e-05	3.49e-05	0.000109017	0.000143595	0.00503042	0.000529334	0.000779853	0.000663537	0.000179133	0.000947958	0.00197139
380	0	1	1	10	7-<13	10	2	2.16e-05	1.95e-05	1.95e-05	8.25e-05	0.000318523	0.000509517	0.000263956	0.000620663	0.00040413	0.00150827	0.00167935
381	0	1	0	13 - <18	13-<18		2	1.95e-05	1.95e-05	1.95e-05	4.62e-05	0.000163827	0.000379541	0.000273274	0.000127589	9.27e-05	0.00145946	0.000428187
382	0	1	1	4	1-<7	4	2	6.44e-05		1.95e-05	2.47e-05	8.37e-05	0.000205392	0.00138229	0.000231817	0.000184811	0.02	0.000517962
383	0	1	0	65	> 18	65	2	0.00262408	4.87e-05	0.000553359	0.0013004	0.00139643	0.000312883	0.00988651	0.00125143	0.00121772	0.00191917	0.00317374
384	0	1	1	64	> 18	64	2	0.000380971	0.000337072	0.000233818	0.000193191	0.00132623	0.000290441	0.000528841	0.00293527	0.00467416	0.000913504	0.0034705
385	0	1	1	14	13-<18	14	2	0.000294683	0.000279878	0.000225372	0.000362695	7.51e-05	0.000136432	0.000881853	0.000358473	0.000436332	0.000185512	0.000517
386	0	1	1	42	> 18	42	2	0.000247911	0.000217687	0.000126074	0.000273762	0.02	0.00037507	0.0123977	0.000455169	0.00309007	0.00166818	0.001638
387	0	1	0	44	> 18	44	2	0.000343958		0.000298	0.000156923	0.0019227	0.000765372	0.00167275		0.000242297	0.02	0.00110433
388	0	1	1	19	> 18	19	2	2.38e-05	2.87e-05	1.95e-05	0.000123318	0.000679334	0.000869725	0.000193363	0.000485038	0.000246724	0.00821218	0.000863709
389	0	1	0	40	> 18	40	2	5.51e-05		0.000417319	0.000103222	0.000301901	0.000904297	0.000222265	0.000438579	0.000158328	0.000763665	0.000837874
390	0	1	0	45	> 18	45	2	0.00116618	0.000577256	0.00137413	0.000538535	0.0139668	0.00101072	0.02	0.02	0.02	0.02	0.02
391	0	1	1	43	> 18	43	2	0.000176459	5.63e-05	1.95e-05	0.000130537	0.000139183	0.000848706	0.000122863	0.000154672	6.99e-05	4.87e-05	0.000199795
392	0	1	0	16	13-<18	16	2	1.95e-05	1.95e-05	1.95e-05	2.87e-05	5.95e-05	0.000144419	0.000216339	0.000385306	0.000120576	0.000194688	0.000490137
393	0	1	1	9	7-<13	9	2	1.95e-05	1.95e-05	1.95e-05	1.95e-05	4.09e-05	4.33e-05	8.03e-05	0.000598822	0.000117436	3.27e-05	0.000507395
394	0	1	0	27	> 18	27	2	4.47e-05	1.95e-05	1.95e-05	6.34e-05	5.64e-05	0.000226104	8.64e-05	0.000254943	0.000151399	0.00021449	0.000380027
395	0	1	1	27	> 18	27	2	1.95e-05	1.95e-05	1.95e-05	5.6e-05	7.72e-05	0.000260839	0.000155498	0.000283273	0.000107397	0.000266161	0.000449088
396	0	1	0	5	1-<7	5	2	3.64e-05	3.23e-05	1.95e-05	3.8e-05	0.000105951	0.000243171	0.000494375	0.000395388	0.000181656	0.00185703	0.000609816
397	0	1	0	> 18	> 18		2		1.95e-05	1.95e-05	5.63e-05	9.89e-05	0.000261099	0.000150456	0.000334146	0.000141326	0.000261269	0.000578761
398	0	1	0	57	> 18	57	2	0.000345122	0.000148624	1.95e-05	0.00197406	0.00152006	0.000250574	0.00121085	0.000355125	0.000131889	0.000704829	0.000924513
399	0	1	0	11	7-<13	11	2	6.61e-05	0.000112592	1.95e-05	3.93e-05	0.000136118	0.000316995	0.000210585	0.000323826	0.000182918	0.00259611	0.000822992
400	1	1	1	18	> 18	18	2	0.000759769	0.000481698	0.000831332	0.000520066	0.000292487	0.000262587	0.000641725	0.000784619	0.00508717	0.00166544	0.000794269
401	1	1	0	36	> 18	36	2	0.00263	0.000798759	0.000160286	0.0001182	0.00043536	0.00183049	0.000229682	0.000718236	0.000613739	0.0152289	0.00348445
402	0	1	1	54	> 18	54	2	0.000203375		1.95e-05	6.45e-05	0.000614147	0.000202713	0.000140545	0.000191468	0.00011775	0.000225127	0.000406416
403	0	1	1	59	> 18	59	2	0.000382695		6.23e-05	0.000223394	0.000814184	0.000371183	0.000487746	0.000836326	0.00809783	0.00567131	0.00170933
404	0	1	1	35	> 18	35	2	3.94e-05		1.95e-05	1.95e-05	0.000182124	7.17e-05	9.27e-05	0.00019206	8.86e-05	0.000203785	0.000414038
405	0	1	1	14	13-<18	14	2	1.95e-05		1.95e-05	5.16e-05	0.000119028	0.000330745	0.000167678	0.000151788	8.81e-05	0.000224292	0.000392052
406	0	1	1	33	> 18	33	2	0.000825447		0.000639726	0.000689954	0.000380942	0.000414412	0.0019022	0.000208581	0.000717055	0.000216965	0.000482971
407	0	1	0	35	> 18	35	2	2.22e-05	1.95e-05	1.95e-05	0.00109151	0.000649237	0.000503615	4.86e-05	0.000230318	5.82e-05	0.00100312	0.00056521
408	0	1	0	12	7-<13	12	2	1.95e-05		1.95e-05	2.63e-05	2.63e-05	0.000112836	5.06e-05	0.000117492	7.46e-05	0.00221947	0.000455098
409	0	1	0	9	7-<13	9	2	1.95e-05	1.95e-05	1.95e-05	8.18e-05	0.00026242	0.000295712	0.000230507	0.000686767	0.000269506	0.000670048	0.00180583
410	0	1	0	3	1-<7	3	2	1.95e-05	1.95e-05	1.95e-05	3.39e-05	9.35e-05	0.000239034	0.000500363	0.000157333	0.000115239	0.000429242	0.000471013
411	0	1	1	9	7-<13	9	2	1.98e-05		1.95e-05	7.79e-05	0.000245962	0.000433721	0.0001568	0.000518086	0.000258746	0.00169559	0.00379862
412	0	1	0	63	> 18	63	2	0.000116729	9.46e-05	0.000758578	0.000286053	0.0039719	0.000657127	0.000884753	0.011071	0.00102622	0.000998983	0.000937504
413	0	1	1	42	> 18	42	2	0.000102028	0.000151277	7.85e-05	7.8e-05	0.00050411	0.00032855	0.000396864	0.00105452	0.000632463	0.00120596	0.00270619
414	0	1	1	19	> 18	19	2	1.95e-05	2.48e-05	1.95e-05	5.07e-05	0.000136629	0.000268584	0.00020648	0.000355733	0.000168097	0.00117285	0.00124216
415	0	1	0	13	13-<18	13	2	1.95e-05	1.95e-05	1.95e-05	7.74e-05	0.000218313	0.000513143	0.000190416	0.00072801	0.000175348	0.000431868	0.000985568
416	0	1	1	17	13-<18	17	2	1.95e-05	1.95e-05	1.95e-05	0.000441643	0.000876418	0.00369944	0.000806597	0.000278657	0.000159389	0.000454049	0.000644995
417	0	1	0	68	> 18	68	2	0.000630948		0.00105336	0.000146142	0.000901368	0.000249894	0.00696653	0.000290477	0.000896585	0.000794886	0.000606232
418	0	1	1	64	> 18	64	2	0.000102281	0.000192254	0.00108163	0.00217316	0.00150194	0.000741459	0.000658007	0.00214412	0.00186295	0.00233205	0.00555195
419	0	1	1	25	> 18	25	2	2.77e-05	1.95e-05	5.07e-05	0.000662245	0.00137582	0.00757286	0.000181276	0.000374168	8.77e-05	0.000631421	0.000372681
420	0	1	0	9	7-<13	9	2	1.95e-05	1.95e-05	1.95e-05	4.65e-05	0.000200559	0.000314976	0.000221531	0.000473871	0.000344219		0.00144535
421	0	1	1	4	1-<7	4	2	1.95e-05	1.95e-05	1.95e-05	1.95e-05	4.69e-05	0.000121265	6.17e-05	0.00015047	9.69e-05		0.000368549
422	0	1	1	55	> 18	55	2	3.01e-05	7.84e-05	0.00408568	0.000101814	0.000918971	0.000303228	0.000336919	0.000480172	0.000197842		0.000679171
423	0	1	1	40	> 18	40	2	3.01e-05	2.72e-05	1.95e-05	8.2e-05	0.000649322	0.000503423	0.000983805	0.00206963	0.000897895		0.00728928
424	0	1	0	39	> 18	39	2	1.95e-05	1.95e-05	1.95e-05	4.65e-05	9.57e-05	0.000385178	0.000437418	0.000518705	0.000321479	0.000548212	0.00116907
425	0	1	0	22	> 18	22	2	1.95e-05	1.95e-05	1.95e-05	0.000185043	0.00270185	0.000643293	0.00034739	0.000483672	0.000132582		0.000554643
426	0	1	0	10	7-<13	10	2	2.05e-05	2.21e-05	1.95e-05	2.53e-05	0.000107134	0.000251518	0.000433077	0.000366986	0.000148699		0.000709623
427	0	1	1	34	> 18	34	2	0.000110976	5.88e-05	0.000174181	0.000101031	0.00306763	0.00033106	0.000132529	0.000716992	0.000136618		0.000550826
428	0	1	1	8	7-<13	8	2	4.87e-05	0.000101344	1.95e-05	2.56e-05	9.63e-05	0.000247017	0.000815868	0.00046686	0.00029231	0.00428409	0.00100162
429	0	1	1	3	1-<7	3	2	2.1e-05	2.38e-05	1.95e-05	1.95e-05	7.84e-05	0.000157561	0.000166246	0.000206679	0.000118064	0.00158725	0.000837874
430	0	1	0	54	> 18	54	2	0.00123464		0.00114943	0.000329936	0.00515373	0.000221751	0.000638313	0.000288763	0.0010484	0.000168546	0.000563676
431	0	1	1	50	> 18	50	2	9.18e-05		0.000483988	0.000498827	0.000814353	0.000877197	0.000188933	0.000308896	8.51e-05	0.00058625	0.000286742
432	1	1	1	31	> 18	31	2	1.95e-05		1.95e-05	1.95e-05	8.03e-05	0.000106398	0.000233341	0.000209882	0.000188726	0.010055	0.000411106
433	0	1	0	51	> 18	51	2	0.00340781		0.000165315	0.00364394	0.00249518	0.000142294	0.00210483	0.000373594	0.000195708	0.0194372	0.00100649
434	0	1	1	3	1-<7	3	2	1.95e-05		1.95e-05	2.89e-05	8.91e-05	0.000213766	6.75e-05	0.000292406	0.000120936	0.00109462	0.000329832
435	0	1	1	28	> 18	28	2	2.35e-05		2.22e-05	0.000136397	0.00012705	0.000421712	3.91e-05	0.000124604	9.66e-05	0.00020575	0.00026488
436	0	1	0	39	> 18	39	2	1.95e-05		0.00167325	0.000180309	0.000779257	0.000161324	6.77e-05	0.000154868	0.000114917	0.000286115	0.00034446
437	0	1	0	10	7-<13	10	2	1.95e-05		1.95e-05	1.95e-05	4.01e-05	9.52e-05	4.36e-05	0.000920093	9.13e-05	0.000118615	0.000304257
438	0	1	0	.9	1-<7	0.9	2	1.95e-05		1.95e-05	3.23e-05	6.93e-05	0.00014765	0.00020875	0.000327926	0.000251668	0.000225629	0.000990374
439	0	1	0	40	> 18	40	2	3.12e-05		1.95e-05	3.89e-05	0.000600386	0.00024568	0.00255497	0.000160361	5.51e-05	0.000142141	0.000378134
440	0	1	0	6	1-<7	6	2	3.75e-05		4.05e-05	8.88e-05	0.000536443	0.000305399	0.000435669	0.00132796	0.000826564	0.00152333	0.00416896
441	0	1	1	26	> 18	26	2	1.95e-05		2.04e-05	2.98e-05	4.31e-05	0.000110079	5.95e-05	0.000102543	5.61e-05	0.000304188	0.00023435
442	0	1	0	57	> 18	57	2	0.000362565		0.000192031	0.00272156	0.00361073	0.000280578	0.00251874	0.00161238	0.00461664	0.000589489	0.000795456
443	0	1	1	49	> 18	49	2	0.00182704		0.00349721	0.000889809	0.00235892	0.000181105	0.0156898	0.02	0.0193492	0.00034721	0.000512316
444	0	1	1	27	> 18	27	2	0.000200922		4.15e-05	6.46e-05	0.000411395	0.000370028	0.000247368	0.000298191	0.000126201	0.000700207	0.000663455
445	0	1	0	2	1-<7	2	2	1.95e-05		1.95e-05	5.16e-05	0.000158378	0.000299039	0.000321004	0.000250946	0.000199696	0.000265154	0.00124518
446	0	1	1	43	> 18	43	2	6.72e-05		6.41e-05	2.91e-05	5.8e-05	0.000142744	0.00145298	0.00020337	9.66e-05	0.000591109	0.000437498
447	0	1	0	10	7-<13	10	2	1.95e-05		1.95e-05	4.45e-05	0.000162393	0.000233218	0.00021981	0.000289834	0.000294053	0.000603697	0.00102846
448	0	1	1	17	13-<18	17	2	1.95e-05		1.95e-05	6.56e-05	0.000187235	0.000347154	0.000604875	0.000430053	0.000181241	0.00036747	0.000936165
449	1	1	0	50	> 18	50	2	0.000894162		5.21e-05	0.00111183	0.00317224	0.000288189	0.000151374	0.000262138	9.64e-05	0.000309189	0.000421368
450	1	1	1	41	> 18	41	2	0.00431454		0.00141441	0.00609851	0.00309894	0.00352932	0.02	0.00270463	0.0130362	0.00254903	0.001068
451	0	1	0	6	1-<7	6	2	1.95e-05		1.95e-05	6.25e-05	0.000321775	0.000362409	0.000109997	0.000325148	9.51e-05	0.000431079	0.000421368
452	0	1	0	32	> 18	32	2	2.47e-05		6.03e-05	6.54e-05	0.000174071	0.000436432	0.00023216	0.000407901	0.000168754	0.000854674	0.000359828
453	0	1	1	44	> 18	44	2	0.000771681		2.99e-05	0.00110982	0.00518641	0.000563213	0.000442752	0.00135802	0.000996624	0.00063599	0.00301255
454	0	1	1	13	13-<18	13	2	5.61e-05		3.42e-05	9.66e-05	0.000530531	0.000363424	0.000373682	0.00157827	0.000744875	0.00284497	0.00417645
455	0	1	1	8	7-<13	8	2	1.95e-05		1.95e-05	4.12e-05	0.000129882	0.000176007	0.000152446	0.000255899	0.000185732	0.000389451	0.000674458
456	0	1	0	4	1-<7	4	2	6.83e-05	3.22e-05	6.61e-05	9.54e-05	0.000760232	0.000742092	0.00125565	0.00177286	0.00172018	0.00256132	0.00948305
457	0	1	0	25	> 18	25	2	6.91e-05		1.95e-05	3.48e-05	8.46e-05	0.000194202	0.000136317	0.000184432	0.000143239	0.000456437	0.000418436
458	0	1	1	17	13-<18	17	2	3.93e-05		5.96e-05	0.000340702	0.00064899	0.00171823	0.000404508	0.000438572	0.000227076	0.00126867	0.000902462
459	0	1	1	23	> 18	23	2	2.68e-05		1.95e-05	4.98e-05	0.000110629	0.00027048	0.000117492	0.000268157	9.56e-05	0.00026793	0.000645115
460	0	1	0	24	> 18	24	2	0.000135323		1.95e-05	2.35e-05	8.29e-05	0.00019047	5.12e-05	0.00017329	4.7e-05	0.0001494	0.000219851
461	0	1	1	4	1-<7	4	2	1.95e-05		1.95e-05	3.36e-05	6.73e-05	0.000174382	5.08e-05	8.46e-05	6.11e-05	0.000177368	0.000280909
462	0	1	1	42	> 18	42	2	9.83e-05		1.95e-05	6.87e-05	0.000638972	0.00048362	0.0044048	0.000488424	0.000359316	0.000510316	0.0004265
463	0	1	0	15	13-<18	15	2	0.000197809		1.95e-05	6.61e-05	0.00121437	0.000300684	0.000226645	0.00118106	0.000114165	0.0150278	0.000455831
464	0	1	1	10	7-<13	10	2	1.95e-05		1.95e-05	2.43e-05	8e-05	0.00018241	0.000136182	0.00016935	0.00015125	0.00189483	0.000594493
465	0	1	0	8	7-<13	8	2	1.95e-05		1.95e-05	3.32e-05	0.000140586	0.000166325	0.00112462	0.000812334	0.000234036	0.000339171	0.00109363
466	0	1	1	57	> 18	57	2	0.000922421		0.000728777	0.000296322	0.00367457	0.000200748	0.00017593	0.0123683	0.00491218	0.000269667	0.000358364
467	0	1	0	87	> 18	87	2	0.00027896	4.58e-05	0.000759178	0.00034903	0.00104617	0.000367494	0.000433688	0.000749754	0.00035603	0.000575451	0.0026732
468	0	1	1	30	> 18	30	2	0.000248879		2.44e-05	0.000458701	0.000940885	0.000316429	0.000665435	0.00111824	0.0017628	0.0019618	0.00414799
469	0	1	1	22	> 18	22	2	0.000759498		0.000336523	0.000682627	0.000185857	0.000436002	9.16e-05	0.00116837	0.00144283	0.000130245	0.000256147
470	0	1	0	.8	1-<7	0.8	2	2.71e-05		2.85e-05	5.4e-05	0.000270319	0.000228287	0.000382035	0.000790571	0.000591509	0.00114636	0.00265526
471	0	1	0	7	7-<13	7	2	4.94e-05		1.95e-05	2.14e-05	4.48e-05	0.000107195	7.19e-05	0.000155527	6.86e-05	7.17e-05	0.000163668
472	0	1	0	10	7-<13	10	2	1.95e-05		1.95e-05	4.11e-05	5.67e-05	0.000216828	4.1e-05	6.7e-05	4.16e-05	0.00275435	0.000201051
473	0	1	0	5	1-<7	5	2	1.95e-05		1.95e-05	1.95e-05	2.94e-05	8.44e-05	3.1e-05	0.00094943	4.28e-05	7.02e-05	0.000152955
474	0	1	1	12	7-<13	12	2	1.95e-05		1.95e-05	2.49e-05	6.63e-05	0.000156003	4.63e-05	0.000134355	5.14e-05	0.00240398	0.000358364
475	0	1	1	62	> 18	62	2	0.000247957		1.95e-05	0.000236385	0.00303643	7.92e-05	0.00630677	0.00140729	0.00450141	0.00249753	0.0029342
476	1	1	0	10	7-<13	10	2	2.86e-05	1.95e-05	2.56e-05	6.32e-05	0.00013094	0.000424371	0.000241031	0.00032942	0.000352509	0.000258239	0.0011876
477	0	1	0	67	> 18	67	2	9.8e-05	6.04e-05	6.56e-05	0.00162151	0.00203217	0.000682433	0.000316869	0.000698203	0.000312249	0.00103409	0.00309526
478	0	1	1	62	> 18	62	2	0.000873443	0.000128864	0.00234121	0.00360609	0.00145666	0.000213821	0.00162882	0.00304444	0.00120492	1.95e-05	0.000814578
479	0	1	0	5	1-<7	5	2	1.95e-05		1.95e-05	2.58e-05	0.00012271	0.000147458	0.000270126	0.000134134	8.71e-05	0.000159213	0.00062384
480	1	1	0	6	1-<7	6	2	0.000164242		0.0015601	0.000541905	6.65e-05	0.000173573	0.000286316	0.000251808	0.000164755	0.00200249	0.000471234
481	0	1	1	35	> 18	35	2	0.000126827		0.000336722	9.38e-05	0.000787329	0.000213955	7.92e-05	0.000356747	0.000102626	0.000176101	0.000305718
482	0	1	1	11	7-<13	11	2	1.95e-05		1.95e-05	0.000107486	0.000212019	0.000559059	7.44e-05	0.000192496	0.000107142	0.00029956	0.000232899
483	0	1	1	7	7-<13	7	2	7.31e-05		5.49e-05	8.98e-05	0.000653966	0.000494814	0.000689149	0.00126999	0.00129366	0.00252746	0.00424241
484	0	1	0	1	1-<7	1	2	1.95e-05		1.95e-05	2.38e-05	7.53e-05	0.000111641	0.000118988	0.000215303	0.000173501	0.000266541	0.000843836
485	0	1	0	38	> 18	38	2	0.00148776		0.000473824	0.000985486	0.00183031	0.0002374	0.0168916	0.00362112	0.00228147	0.00490867	0.00156946
486	0	1	1	18	> 18	18	2	1.95e-05	2.06e-05	3.23e-05	0.000134109	0.000242388	0.000376886	0.000350313	0.00102371	0.00057558	0.000410742	0.00400616
487	0	1	1	43	> 18	43	2	0.00101643	0.000504568	1.95e-05	0.000188749	0.00207911	0.000265582	0.000316146	0.000273039	0.00034699	0.00463732	0.0011157
488	0	1	1	2	1-<7	2	2	1.95e-05	1.95e-05	1.95e-05	1.95e-05	7.19e-05	0.000129328	0.000251303	0.000244465	0.000186116	0.000157325	0.000738882
489	0	1	1	5	1-<7	5	2	9.16e-05	3.33e-05	1.98e-05	4.81e-05	0.00017505	0.000127739	0.000199252	0.000191461	0.000154582	3.86e-05	0.00155561
490	0	1	1	4	1-<7	4	2	0.000148182	1.95e-05	0.000368731	0.000313597	3.45e-05	0.000367747	9.21e-05	0.000383661	0.000120078	3.56e-05	0.000382116
491	0	1	1	12	7-<13	12	2	1.95e-05	1.95e-05	1.95e-05	3.48e-05	5.93e-05	0.000151648	0.000112893	0.000131256	7.82e-05	7.8e-05	0.000699985
492	0	1	1	16	13-<18	16	2	1.95e-05		4.66e-05	4.63e-05	9.61e-05	0.000166777	0.000156506	7.98e-05	7.01e-05	0.000388282	0.00035093
493	0	1	1	7	7-<13	7	2	1.95e-05	2.24e-05	3.94e-05	0.000118368	0.00013905	0.00067532	0.000201603	0.000333805	0.000199159	2.71e-05	0.000702412
494	0	1	0	9	7-<13	9	2	0.00067827	0.000242785	0.00167959	0.000303238	0.00468936	0.00126417	0.00673757	0.0101171	0.0117659	0.02	0.02
495	0	1	1	7	7-<13	7	2	3.95e-05		1.95e-05	2e-05	7.25e-05	0.000136984	6.75e-05	0.000609344	8.56e-05	0.00245041	0.000351045
496	0	1	1	5	1-<7	5	2	2.86e-05		2.24e-05	6.37e-05	0.000282198	0.000330609	0.000217696	0.000487883	0.000302082	0.000510088	0.00224107
497	0	1	0	7	7-<13	7	2	1.95e-05	1.95e-05	1.95e-05	8.31e-05	0.000217622	0.000501762	0.000302235	8e-05	6.12e-05	0.000247587	0.000519639
498	0	1	1	65	> 18	65	2	0.0017763		0.000352296	0.00250921	0.00149852	0.000107074	0.00663467	0.00466832	0.00139318	0.000137054	0.000537262
499	0	1	1	32	> 18	32	2	1.95e-05		1.95e-05	3.3e-05	5.03e-05	0.000161744	0.000100141	0.0003213	0.000113663	9.95e-05	0.00053286
500	0	1	0	31	> 18	31	2	0.000175743		0.00151938	0.00022463	9.58e-05	0.000178703	0.000618602	0.000301618	0.000188477	0.000703551	0.000540197
501	0	1	0	17	13-<18	17	2	1.95e-05		1.95e-05	0.000105739	0.000335038	0.000767009	9.08e-05	0.000708045	9.81e-05	0.00232767	0.000515251
502	0	1	1	23	> 18	23	2	4.72e-05		0.000170179	0.000104499	0.000267777	0.000370912	0.000498968	0.00044837	0.000347461	0.00404629	0.00152627
503	0	1	1	10	7-<13	10	2	1.95e-05		1.95e-05	1.95e-05	3.91e-05	0.000104567	7.6e-05	0.000165187	7.31e-05	0.000999539	0.00125103
504	0	1	1	3	1-<7	3	2	1.95e-05		1.95e-05	3.71e-05	0.000135201	0.000237003	0.000131997	0.00018094	0.000146995	0.000690192	0.000560741
505	0	1	1	.6	1-<7	0.6	2	4.53e-05		4.48e-05	6.72e-05	0.000376368	0.000306389	0.000634797	0.00108521	0.00104258	0.0016512	0.00410231
506	1	1	0	38	> 18	38	2	0.000557139		0.000261956	0.00381591	0.00271619	0.000536108	0.000589707	0.00205658	0.00206381	0.00206811	0.00514346
507	0	1	1	24	> 18	24	2	0.00163835		0.000442725	0.00407281	0.000360991	0.000326369	0.000987022	0.00642442	0.0013463	0.000213653	0.000342265
508	0	1	0	5	1-<7	5	2	1.95e-05		1.95e-05	5.86e-05	0.000160345	0.000289495	0.00253037	0.000272239	0.000104131	0.000880714	0.000780061
509	0	1	1	2	1-<7	2	2	1.95e-05		1.95e-05	2.55e-05	8.91e-05	0.000109937	0.00010069	0.000161019	0.000113663	0.000552441	0.000546067
510	0	1	1	11	13-<18	11	2	0.000265855		0.00120043	0.00150754	0.000612434	0.000215058	0.00054271	0.00275566	0.000522129	0.000519008	0.00161486
511	0	1	1	17	13-<18	17	2	0.0009681	0.00169014	0.00162983	0.000425218	0.00298187	0.000220053	8.96e-05	0.000194839	0.00115258	6.03e-05	0.00024793
512	0	1	1	72	> 18	72	2	0.000197604	0.000709813	9.76e-05	0.000177303	0.00435832	0.000173331	0.00454584	0.00623447	0.00128854	0.000293588	0.00519431
513	0	1	0	9	7-<13	9	2	2.06e-05	2.63e-05	1.95e-05	7.1e-05	0.000319918	0.000552656	0.000126722	0.00010156	5.77e-05	0.00114143	0.000424052
514	0	1	1	8	7-<13	8	2	1.95e-05	3.25e-05	1.95e-05	2.28e-05	3.5e-05	0.000159371	7.92e-05	0.000190942	8.97e-05	8.1e-05	0.000380957
515	0	1	1	6	1-<7	6	2	1.95e-05	1.95e-05	1.95e-05	3.49e-05	5.82e-05	0.000237334	0.00011314	9.83e-05	9.05e-05	6.27e-05	0.00105051
516	0	1	1	18	> 18	18	2	6.94e-05	4.1e-05	1.95e-05	3.34e-05	0.000251102	0.000175225	0.000661559	0.000234332	7.1e-05	0.00031969	0.000279224
517	0	1	1	28	> 18	28	2	0.000348337	0.000568945	0.000787936	0.00385952	0.00041579	0.000508629	0.000626367	8e-05	0.000769095	5.32e-05	0.000280349
518	0	1	1	32	> 18	32	2	0.00886298	0.00114161	0.00195493	0.00661052	0.00261885	0.000866778	0.0101261	0.00379953	0.0115139	0.000305956	0.00104622
519	0	1	1	27	> 18	27	2	1.95e-05	7.29e-05	1.95e-05	4.33e-05	0.000272422	0.000225982	0.00026828	0.000287583	0.000140343	0.000106885	0.000938683
520	0	1	0	10	7-<13	10	2	1.95e-05	1.95e-05	1.95e-05	5.08e-05	5.24e-05	0.000198548	8.45e-05	4.91e-05	4.85e-05	1.95e-05	0.000155909
521	0	1	0	47	> 18	47	2	0.00170923		9.75e-05	0.0141049	0.00299056	0.000127059	0.00523061	0.00721569	0.00912761	0.000266541	0.000232899
522	0	1	1	45	> 18	45	2	0.000129789		8.99e-05	0.000112732	0.00125051	0.000416658	0.000656604	0.00193188	0.00119412	0.00221844	0.00618865
523	0	1	1	21	> 18	21	2	1.95e-05		1.95e-05	0.00012944	0.00050725	0.00100343	0.000178322	0.000398954	0.000139232	0.00124922	0.000463899
524	0	1	0	25	> 18	25	2	0.00219692		0.000409604	0.000204817	0.00087225	0.000348194	0.000141974	0.000177226	0.00153222	0.000254458	0.000381796
525	0	1	0	.7	1-<7	0.7	2	3.12e-05		3.02e-05	5.42e-05	0.000268254	0.000244744	0.000381774	0.000678725	0.000649135	0.00132081	0.00224325
526	0	1	0	72	> 18	72	2	0.00194563	0.000316327	0.000432594	0.000301519	0.00148187	6.27e-05	0.000279116	0.0043956	0.000539679	2.44e-05	0.000220351
527	0	1	0	37	> 18	37	2	7.15e-05		1.95e-05	0.00012089	0.00110063	0.000588509	0.000321916	0.000487998	0.000217624	0.000873757	0.00138718
528	0	1	0	45	> 18	45	2	0.000167477	0.000895365	1.95e-05	0.000254523	0.000731655	0.000264146	0.000749975	0.000167565	0.00010978	2.83e-05	0.000419374
529	0	1	1	42	> 18	42	2	0.000307103	1.95e-05	0.000158754	0.00045641	0.00279566	0.00293155	0.000190928	0.0003068	0.000142908	0.000783757	0.000622598
530	0	1	0	21	> 18	21	2	1.95e-05		8.03e-05	4.11e-05	0.00167152	0.000296972	0.000641831	0.000368691	0.000113663	0.00106351	0.00060183
531	0	1	1	49	> 18	49	2	0.000481628		0.000286145	0.00329265	0.000616969	0.000380595	0.000581268	0.000830213	0.000341285	0.00117834	0.00131618
532	0	1	0	7	7-<13	7	2	1.95e-05		1.95e-05	6.87e-05	0.000274447	0.000239762	0.000712704	0.000365279	0.000111908	0.000705643	0.00131252
533	0	1	0	3	1-<7	3	2	5.07e-05		1.95e-05	2.39e-05	7.53e-05	0.000226058	0.000118988	0.000378071	7.36e-05	0.00282347	0.000414038
534	0	1	1	6	1-<7	6	2	1.95e-05		1.95e-05	4.62e-05	0.000119028	0.000253761	0.000123605	0.000138115	0.000118679	0.000393577	0.000406708
535	0	1	1	20	> 18	20	2	1.95e-05	1.95e-05	1.95e-05	2.05e-05	4.56e-05	0.000126126	0.000124176	0.00107382	7.53e-05	1.95e-05	0.000538691
536	0	1	1	52	> 18	52	2	1.95e-05	1.95e-05	0.000107971	4.96e-05	2.31e-05	0.000132357	6.45e-05	0.000161444	0.000112091	3.74e-05	0.000184018
537	0	1	1	no data			2	1.95e-05	2.12e-05	1.95e-05	3.03e-05	0.000113344	0.000236428	0.00017735	0.000291219	0.000244444	0.000271115	0.0010487
538	0		0	3	1-<7	3	1	0.000113596	1.97e-05	0.000111029	0.000135573	0.00132666	0.00176563	0.00142084	0.00257472	0.00291203	0.00245397	0.0149386
539	0		1	33	> 18	33	2	8.78e-05	4.51e-05	0.000108748	8.85e-05	0.000226328	0.000478881	0.00310169	0.000523535	9.77e-05		0.000373655
540	0		0	30	> 18	30	2	0.000176249	1.95e-05	0.000138863	7.15e-05	0.00370886	0.000332869	0.000531164	0.00135801	0.00021277	0.000607873	0.00147225
541	0			No Data			2	5.03e-05	1.95e-05	6.09e-05	5.26e-05	0.00034661	0.000237813	0.000523826	0.000777896	0.000285718		0.00136959
542	0			No Data			2	3.32e-05	3.04e-05	1.95e-05	5.91e-05	0.000210959	0.000412556	0.000176196	0.000223128	0.000178817	0.00207524	0.000731121
543	0		1	9	7-<13	9	2	2.37e-05	2.82e-05	1.95e-05	2.34e-05	0.000180241	0.000156435	0.000179276	0.000351684	0.00025003		0.00163444
544	0		0	18	> 18	18	2	1.95e-05	1.95e-05	1.95e-05	0.000100868	0.000395951	0.000391033	0.000225017	0.000370765	0.000229331		0.00126948
545	0		0	18	> 18	18	2	0.00010042	0.000261993	1.95e-05	6.46e-05	0.00329469	0.000309921	0.000523788	0.000827938	0.000261002		0.00139203
546	0			No Data			2	1.95e-05	1.95e-05	1.95e-05	7.93e-05	0.000312773	0.000407304	0.000201422	0.000279532	0.000153728	9.59e-05	0.00114926

## Sheet: info
Variable	Description
Sample	Random sample ID
current_Pv_infection	0 = no current infection, 1 = current Pv infection
bednet	bed net usage, 1 = 2 or more years, 0 = last 6 months
Sex2	Male = 0, Female = 1
Age	Age recorded at field site
Agecat	Age category
Age2	Exact age where available
GPSgroup1or2	Spatial group 1 or 2
PVX_081550	Relative Antibody Units (after CD4 correction, if required) - not log transformed
GAMA
P12
P41
CSP
ARP
RBP1a
RBP2a
RBP2cNB
RBP2-P2
RBP1b
